# Supplementary material for: DNA methylation loss promotes immune evasion of tumours with high mutation and copy number load
Source: Nat Commun. 2019 Sep 19;10:4278. doi: 10.1038/s41467-019-12159-9 (PMC6753140; doi:10.1038/s41467-019-12159-9)
Supplement: Supplementary file 4 — Supplementary Data 1 [file 41467_2019_12159_MOESM4_ESM.xlsx]

## Sheet: Sheet1
Supplementary Data 1
Estimated global methylation level for TCGA samples
Type	Sample	Global methylation level	CD8 T cells	Proliferation score
BLCA	TCGA-FD-A43S-01	0.534473	0.244872	-0.0143626
BLCA	TCGA-XF-AAN8-01	0.598549	0.21746	-0.0573265
BLCA	TCGA-XF-AAME-01	0.502634	0.219121	0.126456
BLCA	TCGA-CF-A47S-01	0.415282	0.197297	0.00191201
BLCA	TCGA-DK-A6B0-01	0.456501	0.210039	0.0348783
BLCA	TCGA-CF-A3MF-01	0.321493	0.195312	0.0815479
BLCA	TCGA-FD-A5BS-01	0.492295	0.264352	0.123896
BLCA	TCGA-CF-A47T-01	0.225437	0.190246	0.182614
BLCA	TCGA-E7-A8O7-01	0.409002	0.193172	0.0236883
BLCA	TCGA-CF-A47W-01	0.421468	0.201975	0.0891665
BLCA	TCGA-XF-AAMW-01	0.358921	0.192464	0.194545
BLCA	TCGA-CF-A9FH-01	0.344103	0.193979	0.148477
BLCA	TCGA-BT-A0S7-01	0.393985	0.205877	0.243584
BLCA	TCGA-DK-A3WX-01	0.463384	0.176147	0.244686
BLCA	TCGA-XF-A9T4-01	0.391523	0.193072	0.172989
BLCA	TCGA-XF-AAMJ-01	0.536656	0.212607	0.0894116
BLCA	TCGA-XF-AAN4-01	0.584097	0.224285	0.0514534
BLCA	TCGA-E7-A4XJ-01	0.342332	0.196039	0.108949
BLCA	TCGA-CF-A3MH-01	0.34017	0.183231	0.123894
BLCA	TCGA-XF-A9SH-01	0.315336	0.214214	0.0374982
BLCA	TCGA-FJ-A871-01	0.431178	0.179354	0.23162
BLCA	TCGA-E7-A6MF-01	0.43802	0.22343	-0.0554301
BLCA	TCGA-FD-A5BY-01	0.37219	0.178122	0.236922
BLCA	TCGA-ZF-AA5N-01	0.376517	0.176898	0.178398
BLCA	TCGA-E7-A678-01	0.405012	0.212505	-0.00307583
BLCA	TCGA-CF-A9FL-01	0.294471	0.206164	0.136806
BLCA	TCGA-SY-A9G0-01	0.519556	0.218179	0.0224114
BLCA	TCGA-XF-A9SU-01	0.445992	0.213056	0.166364
BLCA	TCGA-CF-A7I0-01	0.307268	0.217305	0.0844524
BLCA	TCGA-CF-A5U8-01	0.38008	0.205296	0.0192183
BLCA	TCGA-4Z-AA7S-01	0.376931	0.192934	0.193077
BLCA	TCGA-E7-A97Q-01	0.351121	0.189159	0.146463
BLCA	TCGA-XF-AAMH-01	0.265545	0.229828	0.156646
BLCA	TCGA-ZF-AA4R-01	0.409684	0.201968	0.222936
BLCA	TCGA-XF-A9SW-01	0.536457	0.200548	0.0807024
BLCA	TCGA-GU-A763-01	0.341331	0.201077	0.127802
BLCA	TCGA-E7-A519-01	0.473126	0.218283	0.0153367
BLCA	TCGA-FD-A5BU-01	0.453878	0.205257	0.176993
BLCA	TCGA-ZF-A9RE-01	0.332777	0.189025	0.215317
BLCA	TCGA-ZF-AA4U-01	0.258498	0.182521	0.138886
BLCA	TCGA-ZF-AA5H-01	0.32512	0.200881	0.247604
BLCA	TCGA-2F-A9KQ-01	0.286094	0.185757	0.14824
BLCA	TCGA-FD-A43Y-01	0.385385	0.194686	0.176328
BLCA	TCGA-G2-A2EK-01	0.421258	0.193876	0.0450956
BLCA	TCGA-CF-A8HX-01	0.294137	0.197108	0.138744
BLCA	TCGA-CF-A47Y-01	0.40236	0.205944	0.011
BLCA	TCGA-FD-A3B7-01	0.477033	0.21711	0.221537
BLCA	TCGA-DK-AA6M-01	0.427051	0.18756	0.213358
BLCA	TCGA-FJ-A3Z9-01	0.342452	0.171376	0.185471
BLCA	TCGA-CF-A3MI-01	0.299793	0.2196	0.11136
BLCA	TCGA-FD-A62S-01	0.414147	0.194347	0.207895
BLCA	TCGA-XF-A9SV-01	0.39465	0.201865	0.152201
BLCA	TCGA-FD-A43U-01	0.443792	0.222078	0.0977042
BLCA	TCGA-XF-A8HB-01	0.323919	0.174834	0.258384
BLCA	TCGA-FD-A3SQ-01	0.460832	0.211984	8.73e-05
BLCA	TCGA-CF-A5UA-01	0.407098	0.212879	0.170936
BLCA	TCGA-GV-A3JW-01	0.36502	0.171658	0.195755
BLCA	TCGA-LT-A8JT-01	0.268622	0.207866	0.0626464
BLCA	TCGA-DK-A1AA-01	0.29411	0.198627	0.0691872
BLCA	TCGA-PQ-A6FN-01	0.458656	0.185304	0.222364
BLCA	TCGA-XF-A8HI-01	0.366624	0.200868	0.102356
BLCA	TCGA-CF-A47V-01	0.428047	0.199606	0.0381547
BLCA	TCGA-DK-A3IV-01	0.390508	0.190956	0.201111
BLCA	TCGA-DK-A3IM-01	0.357432	0.180652	0.280045
BLCA	TCGA-FD-A5BR-01	0.401106	0.20467	0.10343
BLCA	TCGA-BT-A20W-01	0.382141	0.215277	0.2197
BLCA	TCGA-XF-AAN1-01	0.387064	0.19276	0.149389
BLCA	TCGA-ZF-A9RM-01	0.417855	0.174196	0.225504
BLCA	TCGA-4Z-AA83-01	0.330934	0.199611	0.0442216
BLCA	TCGA-ZF-A9R3-01	0.384722	0.185652	0.0790332
BLCA	TCGA-GD-A3OS-01	0.339142	0.17122	0.223722
BLCA	TCGA-GC-A3RD-01	0.341794	0.203552	0.168264
BLCA	TCGA-HQ-A5ND-01	0.334833	0.178721	0.301581
BLCA	TCGA-DK-AA6T-01	0.504537	0.21093	0.259283
BLCA	TCGA-BT-A20U-01	0.422927	0.188374	0.225165
BLCA	TCGA-G2-A3IB-01	0.290092	0.164138	0.237728
BLCA	TCGA-FD-A62N-01	0.50204	0.25195	0.175761
BLCA	TCGA-GV-A3QG-01	0.396523	0.232271	0.182111
BLCA	TCGA-XF-A9T2-01	0.335738	0.2459	0.208553
BLCA	TCGA-ZF-A9R5-01	0.421593	0.213905	0.00960859
BLCA	TCGA-BT-A20P-01	0.46734	0.190629	0.174044
BLCA	TCGA-BT-A20Q-01	0.425621	0.220583	0.0565106
BLCA	TCGA-C4-A0F0-01	0.391465	0.181562	0.287886
BLCA	TCGA-CF-A8HY-01	0.36024	0.209862	0.131917
BLCA	TCGA-E7-A7PW-01	0.364215	0.19722	0.21918
BLCA	TCGA-YC-A8S6-01	0.502268	0.215881	0.0896674
BLCA	TCGA-ZF-A9R1-01	0.415642	0.192068	0.198037
BLCA	TCGA-ZF-AA4T-01	0.322202	0.200129	0.234897
BLCA	TCGA-UY-A8OC-01	0.363991	0.207418	0.175415
BLCA	TCGA-UY-A8OD-01	0.321537	0.205985	0.115371
BLCA	TCGA-ZF-AA56-01	0.406349	0.180908	0.203375
BLCA	TCGA-XF-AAMT-01	0.354272	0.197557	0.142234
BLCA	TCGA-CU-A0YO-01	0.474264	0.20825	0.0692596
BLCA	TCGA-CU-A72E-01	0.253297	0.202376	0.16278
BLCA	TCGA-BT-A2LD-01	0.326824	0.199808	0.222859
BLCA	TCGA-XF-AAMR-01	0.5013	0.210547	0.0693235
BLCA	TCGA-K4-A4AB-01	0.221737	0.204883	-0.00363654
BLCA	TCGA-4Z-AA82-01	0.341648	0.195301	0.248377
BLCA	TCGA-CU-A3QU-01	0.319344	0.19379	0.223989
BLCA	TCGA-DK-A2HX-01	0.448478	0.203846	0.0977975
BLCA	TCGA-XF-A9SX-01	0.45085	0.216888	0.139487
BLCA	TCGA-DK-A1AF-01	0.494297	0.212256	0.134186
BLCA	TCGA-XF-AAMY-01	0.337391	0.198939	0.136029
BLCA	TCGA-E7-A3X6-01	0.326607	0.208254	0.186401
BLCA	TCGA-GU-A762-01	0.511587	0.22597	0.240514
BLCA	TCGA-2F-A9KW-01	0.310838	0.198343	0.225017
BLCA	TCGA-DK-AA6X-01	0.462068	0.18833	0.15921
BLCA	TCGA-YC-A9TC-01	0.280794	0.203122	0.229708
BLCA	TCGA-DK-AA6Q-01	0.359336	0.212581	0.208049
BLCA	TCGA-DK-A1AE-01	0.306778	0.198988	0.240718
BLCA	TCGA-DK-A3X2-01	0.274507	0.20937	0.307108
BLCA	TCGA-FD-A6TI-01	0.360358	0.201441	0.0198095
BLCA	TCGA-XF-A8HH-01	0.350325	0.205238	0.106861
BLCA	TCGA-DK-A1AG-01	0.321542	0.199465	0.0818615
BLCA	TCGA-GV-A3JV-01	0.3745	0.214775	0.163128
BLCA	TCGA-ZF-AA52-01	0.415599	0.197476	0.1066
BLCA	TCGA-FD-A5BV-01	0.239287	0.194376	0.211269
BLCA	TCGA-FT-A3EE-01	0.372838	0.19654	0.129786
BLCA	TCGA-FD-A5C0-01	0.437387	0.192516	0.212009
BLCA	TCGA-FD-A6TK-01	0.428395	0.204814	0.22053
BLCA	TCGA-DK-A6AV-01	0.413614	0.209874	0.221083
BLCA	TCGA-FD-A3SP-01	0.463971	0.200681	0.1678
BLCA	TCGA-E7-A6ME-01	0.393964	0.20417	0.216294
BLCA	TCGA-GU-A764-01	0.417028	0.211063	0.204408
BLCA	TCGA-FD-A5BT-01	0.502257	0.231275	0.116888
BLCA	TCGA-FD-A3SR-01	0.399932	0.199948	0.133003
BLCA	TCGA-GV-A3QF-01	0.348622	0.161929	0.20714
BLCA	TCGA-G2-AA3F-01	0.329144	0.195801	0.162766
BLCA	TCGA-FD-A5BZ-01	0.347944	0.2022	0.113098
BLCA	TCGA-2F-A9KP-01	0.273104	0.200682	0.217772
BLCA	TCGA-K4-A3WV-01	0.325765	0.200966	0.199888
BLCA	TCGA-4Z-AA89-01	0.350872	0.203456	0.123108
BLCA	TCGA-DK-A6B5-01	0.309928	0.188719	0.171835
BLCA	TCGA-FD-A6TD-01	0.380186	0.192675	0.213943
BLCA	TCGA-XF-AAN7-01	0.287614	0.221266	0.300762
BLCA	TCGA-DK-A6B1-01	0.340427	0.210392	0.151056
BLCA	TCGA-LC-A66R-01	0.404187	0.215596	0.277076
BLCA	TCGA-CF-A9FF-01	0.370204	0.20691	0.146919
BLCA	TCGA-GC-A3OO-01	0.501319	0.181292	0.189395
BLCA	TCGA-CF-A3MG-01	0.322139	0.179385	0.214007
BLCA	TCGA-GV-A3QK-01	0.398601	0.212081	0.150243
BLCA	TCGA-FD-A3B5-01	0.319513	0.186586	0.200535
BLCA	TCGA-FD-A5C1-01	0.412319	0.223274	0.20702
BLCA	TCGA-FD-A6TF-01	0.465354	0.205331	0.184164
BLCA	TCGA-K4-A4AC-01	0.406275	0.195238	0.248069
BLCA	TCGA-ZF-A9R2-01	0.353029	0.195048	0.169591
BLCA	TCGA-GV-A40E-01	0.366002	0.178042	0.25722
BLCA	TCGA-UY-A78M-01	0.275763	0.210842	0.192752
BLCA	TCGA-XF-A8HF-01	0.218214	0.199354	0.176585
BLCA	TCGA-XF-A9SK-01	0.355056	0.196566	0.0445345
BLCA	TCGA-PQ-A6FI-01	0.319525	0.192459	0.295909
BLCA	TCGA-XF-A8HC-01	0.379271	0.175051	0.204627
BLCA	TCGA-CF-A27C-01	0.37085	0.20488	0.091156
BLCA	TCGA-CU-A0YN-01	0.421979	0.179628	0.255581
BLCA	TCGA-FD-A6TH-01	0.355129	0.185625	0.246363
BLCA	TCGA-E7-A3Y1-01	0.363624	0.196355	0.0502381
BLCA	TCGA-XF-AAN3-01	0.399269	0.192853	0.0622585
BLCA	TCGA-ZF-AA4N-01	0.360221	0.202503	0.231821
BLCA	TCGA-5N-A9KI-01	0.323186	0.187146	0.12459
BLCA	TCGA-GV-A40G-01	0.400365	0.203308	0.220701
BLCA	TCGA-GV-A3QH-01	0.345308	0.181152	0.226078
BLCA	TCGA-FT-A61P-01	0.417165	0.201219	0.209756
BLCA	TCGA-GU-AATQ-01	0.26749	0.184063	0.242144
BLCA	TCGA-BT-A42F-01	0.419456	0.202612	0.199997
BLCA	TCGA-GC-A3RB-01	0.25069	0.20231	0.28554
BLCA	TCGA-GU-A42R-01	0.431233	0.202844	0.150107
BLCA	TCGA-DK-A3IL-01	0.363399	0.179422	0.169835
BLCA	TCGA-YF-AA3M-01	0.312029	0.188714	0.30743
BLCA	TCGA-FD-A3B3-01	0.482857	0.217042	0.266559
BLCA	TCGA-UY-A9PA-01	0.486682	0.203535	0.101417
BLCA	TCGA-BT-A42E-01	0.398318	0.216528	0.240175
BLCA	TCGA-FD-A3NA-01	0.375387	0.190244	0.236007
BLCA	TCGA-FD-A43N-01	0.261194	0.208548	0.131224
BLCA	TCGA-BT-A20O-01	0.490053	0.24739	0.229339
BLCA	TCGA-ZF-A9RD-01	0.467059	0.197362	0.232127
BLCA	TCGA-ZF-AA53-01	0.460904	0.198222	0.206312
BLCA	TCGA-GU-A42Q-01	0.418482	0.19864	0.271475
BLCA	TCGA-UY-A78O-01	0.288145	0.186985	0.131565
BLCA	TCGA-DK-A3IQ-01	0.474444	0.216832	0.0389899
BLCA	TCGA-FD-A62O-01	0.350137	0.193605	0.141808
BLCA	TCGA-ZF-AA54-01	0.396039	0.211405	0.24546
BLCA	TCGA-GD-A76B-01	0.385366	0.198357	0.126603
BLCA	TCGA-4Z-AA7O-01	0.322889	0.206907	0.198132
BLCA	TCGA-DK-AA6P-01	0.344689	0.204045	0.159801
BLCA	TCGA-GU-A766-01	0.514041	0.216378	0.211501
BLCA	TCGA-ZF-A9R9-01	0.390035	0.230289	0.0322509
BLCA	TCGA-ZF-A9RN-01	0.407055	0.220644	0.304595
BLCA	TCGA-GC-A3I6-01	0.425011	0.192362	0.264743
BLCA	TCGA-FD-A3SM-01	0.280914	0.186428	0.129708
BLCA	TCGA-GD-A3OQ-01	0.362852	0.176429	0.234069
BLCA	TCGA-E7-A97P-01	0.478774	0.228418	0.215129
BLCA	TCGA-K4-A3WU-01	0.454109	0.21489	0.0516136
BLCA	TCGA-ZF-A9R0-01	0.401277	0.194112	0.117441
BLCA	TCGA-C4-A0F6-01	0.250322	0.182739	0.190892
BLCA	TCGA-DK-A3IK-01	0.364145	0.212095	0.0680363
BLCA	TCGA-E7-A5KF-01	0.353484	0.198714	0.1131
BLCA	TCGA-XF-A9SZ-01	0.454677	0.20091	0.155637
BLCA	TCGA-DK-A1AB-01	0.451147	0.206263	0.145114
BLCA	TCGA-4Z-AA81-01	0.292355	0.201557	0.24457
BLCA	TCGA-5N-A9KM-01	0.33945	0.203931	0.0378595
BLCA	TCGA-FD-A6TB-01	0.432296	0.226758	0.161414
BLCA	TCGA-BL-A3JM-01	0.340227	0.213081	0.281243
BLCA	TCGA-XF-AAMQ-01	0.39867	0.206554	0.186357
BLCA	TCGA-UY-A78L-01	0.303	0.166576	0.256911
BLCA	TCGA-4Z-AA86-01	0.465573	0.21612	0.231396
BLCA	TCGA-CU-A3YL-01	0.384792	0.208324	0.105355
BLCA	TCGA-E7-A5KE-01	0.189065	0.174413	0.243206
BLCA	TCGA-R3-A69X-01	0.475609	0.182842	0.175943
BLCA	TCGA-GC-A3BM-01	0.265713	0.200421	0.134747
BLCA	TCGA-DK-A1A7-01	0.336651	0.217641	0.163349
BLCA	TCGA-ZF-AA58-01	0.520585	0.224401	0.233793
BLCA	TCGA-CU-A5W6-01	0.438688	0.214451	0.175894
BLCA	TCGA-DK-AA74-01	0.505045	0.223497	0.160354
BLCA	TCGA-FD-A3SL-01	0.449612	0.184216	0.117826
BLCA	TCGA-UY-A9PE-01	0.375483	0.180268	0.187644
BLCA	TCGA-CU-A3KJ-01	0.282486	0.186642	0.243889
BLCA	TCGA-S5-AA26-01	0.245919	0.180075	0.19319
BLCA	TCGA-E7-A677-01	0.408167	0.192099	0.140764
BLCA	TCGA-DK-AA76-01	0.285047	0.186277	0.194942
BLCA	TCGA-ZF-A9RF-01	0.374079	0.21234	0.265219
BLCA	TCGA-2F-A9KR-01	0.379323	0.227724	0.142419
BLCA	TCGA-FD-A3SJ-01	0.373701	0.18943	0.213411
BLCA	TCGA-G2-AA3D-01	0.433649	0.184894	0.201888
BLCA	TCGA-KQ-A41O-01	0.251547	0.192662	0.188022
BLCA	TCGA-DK-A1AD-01	0.199431	0.193283	0.189276
BLCA	TCGA-XF-A9SM-01	0.475938	0.221358	0.247926
BLCA	TCGA-4Z-AA87-01	0.210083	0.201667	0.262877
BLCA	TCGA-E5-A2PC-01	0.167757	0.199237	0.210983
BLCA	TCGA-4Z-AA7Q-01	0.43034	0.217071	0.186129
BLCA	TCGA-G2-AA3C-01	0.380231	0.188375	0.225289
BLCA	TCGA-GC-A6I1-01	0.393799	0.230383	0.17427
BLCA	TCGA-ZF-A9R4-01	0.360318	0.186315	0.147442
BLCA	TCGA-K4-AAQO-01	0.43694	0.222884	0.130633
BLCA	TCGA-GC-A3YS-01	0.391551	0.18395	0.244109
BLCA	TCGA-DK-AA6W-01	0.265282	0.174564	0.285951
BLCA	TCGA-KQ-A41Q-01	0.270839	0.196179	0.243035
BLCA	TCGA-KQ-A41S-01	0.467641	0.205517	0.177122
BLCA	TCGA-FJ-A3ZF-01	0.171252	0.173485	0.230616
BLCA	TCGA-BL-A5ZZ-01	0.402423	0.214136	0.186605
BLCA	TCGA-CF-A1HS-01	0.38379	0.184836	0.271756
BLCA	TCGA-K4-A5RI-01	0.304485	0.184351	0.229027
BLCA	TCGA-FD-A3B6-01	0.380823	0.186971	0.257804
BLCA	TCGA-BT-A20T-01	0.386546	0.2284	0.142396
BLCA	TCGA-FD-A6TA-01	0.382567	0.211592	0.139862
BLCA	TCGA-G2-A2EF-01	0.374103	0.197429	0.22541
BLCA	TCGA-XF-AAMZ-01	0.471224	0.213277	0.257063
BLCA	TCGA-GU-A42P-01	0.229339	0.185303	0.21402
BLCA	TCGA-E7-A7DU-01	0.344996	0.194666	0.121904
BLCA	TCGA-BT-A20N-01	0.408989	0.17673	0.256391
BLCA	TCGA-K4-A3WS-01	0.479739	0.218363	0.124916
BLCA	TCGA-GD-A6C6-01	0.305619	0.215654	0.195544
BLCA	TCGA-DK-A1A5-01	0.384096	0.199294	0.215854
BLCA	TCGA-GV-A3JX-01	0.365427	0.176771	0.232831
BLCA	TCGA-UY-A78N-01	0.329734	0.193091	0.268095
BLCA	TCGA-BT-A20R-01	0.369709	0.203811	0.161767
BLCA	TCGA-FD-A6TE-01	0.378579	0.187342	0.253736
BLCA	TCGA-UY-A9PD-01	0.234721	0.217093	0.211338
BLCA	TCGA-DK-A2I6-01	0.325028	0.176296	0.267041
BLCA	TCGA-CF-A1HR-01	0.425225	0.20323	0.123138
BLCA	TCGA-UY-A78P-01	0.469768	0.202559	0.221447
BLCA	TCGA-CU-A0YR-01	0.41352	0.18864	0.244636
BLCA	TCGA-XF-A9SJ-01	0.386264	0.194677	0.188705
BLCA	TCGA-4Z-AA7Y-01	0.384112	0.178828	0.213168
BLCA	TCGA-YF-AA3L-01	0.396753	0.196752	0.0950281
BLCA	TCGA-XF-A9T6-01	0.3643	0.1821	0.249488
BLCA	TCGA-UY-A8OB-01	0.265763	0.196034	0.264508
BLCA	TCGA-XF-A8HG-01	0.273461	0.177664	0.141112
BLCA	TCGA-XF-AAN5-01	0.490153	0.213589	0.229417
BLCA	TCGA-GV-A6ZA-01	0.262896	0.202801	0.233325
BLCA	TCGA-GC-A3WC-01	0.436177	0.197342	0.195959
BLCA	TCGA-KQ-A41P-01	0.187443	0.203656	0.150737
BLCA	TCGA-XF-A9SP-01	0.33539	0.199751	0.0975681
BLCA	TCGA-FD-A3N5-01	0.384773	0.176071	0.284392
BLCA	TCGA-GU-AATO-01	0.428743	0.197789	0.14115
BLCA	TCGA-GU-AATP-01	0.348495	0.205654	0.167935
BLCA	TCGA-XF-AAMX-01	0.256807	0.159044	0.207179
BLCA	TCGA-FJ-A3Z7-01	0.398211	0.231933	0.0386184
BLCA	TCGA-FD-A43X-01	0.337075	0.189929	0.063313
BLCA	TCGA-CF-A47X-01	0.320344	0.20034	0.0215338
BLCA	TCGA-DK-AA6R-01	0.366194	0.195225	0.27415
BLCA	TCGA-ZF-A9RL-01	0.394135	0.178486	0.172934
BLCA	TCGA-2F-A9KT-01	0.37763	0.18528	0.208489
BLCA	TCGA-DK-A3IS-01	0.28356	0.200223	0.244906
BLCA	TCGA-4Z-AA7R-01	0.120059	0.187464	0.250993
BLCA	TCGA-K4-A6MB-01	0.27421	0.196676	0.215381
BLCA	TCGA-E7-A4IJ-01	0.347694	0.207952	0.193491
BLCA	TCGA-FD-A5BX-01	0.352972	0.19714	0.116683
BLCA	TCGA-XF-A9SI-01	0.523677	0.259564	0.176786
BLCA	TCGA-BT-A3PK-01	0.494512	0.193105	0.213816
BLCA	TCGA-DK-AA77-01	0.331753	0.204493	0.189728
BLCA	TCGA-G2-A3IE-01	0.356237	0.171905	0.0970689
BLCA	TCGA-GC-A3RC-01	0.413301	0.200135	0.233016
BLCA	TCGA-FD-A3SO-01	0.478614	0.174082	0.255184
BLCA	TCGA-K4-A5RH-01	0.478513	0.235265	0.217316
BLCA	TCGA-K4-A5RJ-01	0.476066	0.227632	0.224535
BLCA	TCGA-BT-A42C-01	0.351866	0.180109	0.192709
BLCA	TCGA-HQ-A5NE-01	0.347473	0.181413	0.224811
BLCA	TCGA-H4-A2HO-01	0.314966	0.212045	0.027181
BLCA	TCGA-DK-A3IN-01	0.353634	0.165784	0.212855
BLCA	TCGA-UY-A9PH-01	0.410851	0.223362	0.180103
BLCA	TCGA-GU-A767-01	0.47053	0.207294	0.166078
BLCA	TCGA-DK-AA6L-01	0.290178	0.163824	0.155183
BLCA	TCGA-FD-A3SN-01	0.404566	0.1666	0.224788
BLCA	TCGA-FD-A62P-01	0.443894	0.19844	0.205577
BLCA	TCGA-FD-A6TG-01	0.421704	0.202192	0.148497
BLCA	TCGA-FJ-A3ZE-01	0.339068	0.193834	0.193666
BLCA	TCGA-E7-A85H-01	0.401788	0.199598	0.24012
BLCA	TCGA-4Z-AA80-01	0.286987	0.202795	0.252935
BLCA	TCGA-GC-A6I3-01	0.424194	0.22497	0.152111
BLCA	TCGA-DK-A3IU-01	0.475397	0.244576	0.15942
BLCA	TCGA-XF-A9T3-01	0.367756	0.202243	0.190063
BLCA	TCGA-DK-A3IT-01	0.44777	0.176832	0.254514
BLCA	TCGA-XF-AAN0-01	0.460313	0.205353	0.177028
BLCA	TCGA-FD-A43P-01	0.397109	0.220589	0.259816
BLCA	TCGA-XF-A8HE-01	0.428839	0.224899	0.251041
BLCA	TCGA-XF-A9SY-01	0.476858	0.213518	0.25671
BLCA	TCGA-DK-AA6U-01	0.280497	0.184731	0.23997
BLCA	TCGA-E7-A541-01	0.435739	0.202326	0.231551
BLCA	TCGA-GD-A2C5-01	0.363836	0.181344	0.159373
BLCA	TCGA-BT-A3PH-01	0.14359	0.174573	0.239798
BLCA	TCGA-GV-A3JZ-01	0.280733	0.20676	0.263032
BLCA	TCGA-E5-A4TZ-01	0.279463	0.170952	0.260187
BLCA	TCGA-G2-A2ES-01	0.418976	0.205518	0.247687
BLCA	TCGA-GV-A3QI-01	0.357426	0.175314	0.282481
BLCA	TCGA-E7-A6MD-01	0.374081	0.220704	0.115698
BLCA	TCGA-ZF-AA4W-01	0.523949	0.218263	0.233007
BLCA	TCGA-XF-AAN2-01	0.40169	0.202261	0.23951
BLCA	TCGA-DK-A2I2-01	0.49247	0.181414	0.176422
BLCA	TCGA-H4-A2HQ-01	0.328585	0.192272	0.209179
BLCA	TCGA-BT-A20J-01	0.411123	0.209856	0.223043
BLCA	TCGA-XF-A8HD-01	0.447333	0.204459	0.20861
BLCA	TCGA-K4-A83P-01	0.502928	0.250188	0.0844987
BLCA	TCGA-FD-A3SS-01	0.36201	0.188632	0.248512
BLCA	TCGA-UY-A9PF-01	0.368671	0.199645	0.0806467
BLCA	TCGA-4Z-AA84-01	0.366676	0.186885	0.228684
BLCA	TCGA-XF-AAML-01	0.381484	0.19142	0.250207
BLCA	TCGA-BT-A3PJ-01	0.324326	0.176664	0.259333
BLCA	TCGA-E7-A7DV-01	0.357097	0.167833	0.228036
BLCA	TCGA-4Z-AA7M-01	0.293612	0.198157	0.236336
BLCA	TCGA-4Z-AA7W-01	0.425042	0.248143	0.215806
BLCA	TCGA-XF-A9ST-01	0.593519	0.176419	0.305732
BLCA	TCGA-2F-A9KO-01	0.434126	0.244256	0.164545
BLCA	TCGA-LT-A5Z6-01	0.392568	0.191315	0.231766
BLCA	TCGA-UY-A9PB-01	0.424762	0.212971	0.193254
BLCA	TCGA-DK-AA6S-01	0.331376	0.213369	0.105729
BLCA	TCGA-G2-A2EJ-01	0.399941	0.18854	0.248195
BLCA	TCGA-E5-A4U1-01	0.341323	0.19432	0.182335
BLCA	TCGA-DK-A1A3-01	0.398139	0.202908	0.155371
BLCA	TCGA-ZF-AA4X-01	0.459445	0.180209	0.218053
BLCA	TCGA-DK-AA71-01	0.366928	0.201287	0.186695
BLCA	TCGA-GC-A4ZW-01	0.373082	0.219064	0.240796
BLCA	TCGA-BT-A0YX-01	0.380784	0.201958	0.21198
BLCA	TCGA-S5-A6DX-01	0.444307	0.225317	0.132459
BLCA	TCGA-ZF-AA51-01	0.379846	0.222026	0.175989
BLCA	TCGA-ZF-AA4V-01	0.411661	0.196404	0.241299
BLCA	TCGA-XF-A9T5-01	0.429343	0.212055	0.243496
BLCA	TCGA-G2-AA3B-01	0.2916	0.18865	0.207072
BLCA	TCGA-XF-A9T8-01	0.425924	0.21479	0.225196
BLCA	TCGA-GD-A3OP-01	0.456727	0.199977	0.0460788
BLCA	TCGA-ZF-A9R7-01	0.344551	0.233052	0.0849304
BLCA	TCGA-G2-A3VY-01	0.291596	0.161765	0.200294
BLCA	TCGA-K4-A6FZ-01	0.422842	0.188177	0.166032
BLCA	TCGA-UY-A78K-01	0.399904	0.217933	0.231608
BLCA	TCGA-KQ-A41R-01	0.225863	0.180397	0.133247
BLCA	TCGA-DK-A2I1-01	0.341773	0.212897	0.147957
BLCA	TCGA-XF-A9T0-01	0.280158	0.209378	0.214084
BLCA	TCGA-DK-A3X1-01	0.354198	0.223494	0.206298
BLCA	TCGA-G2-A2EO-01	0.409739	0.230669	0.208086
BLCA	TCGA-E7-A7XN-01	0.472946	0.225532	0.21652
BLCA	TCGA-DK-A2I4-01	0.46538	0.23807	0.195701
BLCA	TCGA-FD-A6TC-01	0.343049	0.196817	0.19319
BLCA	TCGA-XF-AAMG-01	0.192802	0.210809	0.275948
BLCA	TCGA-ZF-A9RC-01	0.413393	0.199451	0.169445
BLCA	TCGA-DK-A6B6-01	0.416409	0.218388	0.102982
BLCA	TCGA-SY-A9G5-01	0.424718	0.230058	0.173791
BLCA	TCGA-BT-A2LB-01	0.405951	0.210657	0.161648
BLCA	TCGA-DK-A3WW-01	0.432204	0.233238	0.214541
BLCA	TCGA-MV-A51V-01	0.328943	0.171731	0.158288
BLCA	TCGA-DK-A1AC-01	0.299501	0.223131	0.243153
BLCA	TCGA-YC-A89H-01	0.342668	0.195603	0.20518
BLCA	TCGA-K4-A54R-01	0.450096	0.211026	0.215559
BLCA	TCGA-KQ-A41N-01	0.273705	0.193087	0.148655
BLCA	TCGA-DK-A6AW-01	0.265253	0.221451	0.101127
BRCA	TCGA-A2-A0CO-01	0.402539	0.23808	-0.0762331
BRCA	TCGA-A2-A3KC-01	0.482006	0.226274	0.0708079
BRCA	TCGA-A2-A3XS-01	0.434293	0.198	0.189604
BRCA	TCGA-A2-A3XY-01	0.43398	0.208618	0.176946
BRCA	TCGA-A2-A4RW-01	0.480221	0.215541	0.0406406
BRCA	TCGA-A2-A4RX-01	0.461551	0.210054	0.143094
BRCA	TCGA-A2-A4RY-01	0.480033	0.218062	-0.0527334
BRCA	TCGA-A2-A4S0-01	0.410968	0.179269	-0.0250198
BRCA	TCGA-A7-A13H-01	0.472377	0.22506	-0.0270566
BRCA	TCGA-A7-A3IY-01	0.505806	0.192944	0.0585285
BRCA	TCGA-A7-A3IZ-01	0.37862	0.19555	0.128645
BRCA	TCGA-A7-A3J0-01	0.358136	0.198125	0.082355
BRCA	TCGA-A7-A3J1-01	0.452436	0.227726	-0.00721675
BRCA	TCGA-A7-A426-01	0.426527	0.223393	0.00403794
BRCA	TCGA-A7-A4SA-01	0.438058	0.23453	0.0983117
BRCA	TCGA-A7-A4SB-01	0.368724	0.211245	0.117469
BRCA	TCGA-A7-A4SF-01	0.26528	0.211738	0.170476
BRCA	TCGA-AC-A23G-01	0.464661	0.207657	0.014733
BRCA	TCGA-AC-A2FE-01	0.531075	0.243438	0.0295437
BRCA	TCGA-AC-A2FM-01	0.442846	0.201987	0.104915
BRCA	TCGA-AC-A2QI-01	0.374785	0.229454	-0.0308556
BRCA	TCGA-AC-A2QJ-01	0.391158	0.209413	0.108554
BRCA	TCGA-AC-A3BB-01	0.483303	0.231917	-0.0229554
BRCA	TCGA-AC-A3EH-01	0.362516	0.205752	0.0710497
BRCA	TCGA-AC-A3TM-01	0.437856	0.210362	0.116087
BRCA	TCGA-AC-A3TN-01	0.400416	0.211309	-0.00473074
BRCA	TCGA-AC-A3W6-01	0.472866	0.230528	0.045139
BRCA	TCGA-AC-A3W7-01	0.427334	0.203963	0.0163243
BRCA	TCGA-AO-A0JL-01	0.33334	0.220903	0.204161
BRCA	TCGA-AQ-A04L-01	0.306471	0.214339	0.105102
BRCA	TCGA-AQ-A54N-01	0.458357	0.213166	0.15771
BRCA	TCGA-AR-A1AM-01	0.404232	0.226264	-0.0398482
BRCA	TCGA-AR-A2LJ-01	0.485674	0.219355	0.0248419
BRCA	TCGA-B6-A3ZX-01	0.528452	0.239762	0.162274
BRCA	TCGA-B6-A400-01	0.446456	0.202342	0.25472
BRCA	TCGA-B6-A402-01	0.46666	0.178338	0.218649
BRCA	TCGA-B6-A408-01	0.393472	0.215432	0.0177529
BRCA	TCGA-BH-A1ES-01	0.428006	0.203684	0.159238
BRCA	TCGA-BH-A1ES-06	0.39047	0.214833	0.0219316
BRCA	TCGA-BH-A28O-01	0.491458	0.239677	-0.0752942
BRCA	TCGA-BH-A42T-01	0.457028	0.211771	0.19589
BRCA	TCGA-D8-A3Z5-01	0.409957	0.214457	-0.0531675
BRCA	TCGA-E2-A14U-01	0.447121	0.215108	-0.0752318
BRCA	TCGA-E2-A1LE-01	0.460391	0.231316	0.143142
BRCA	TCGA-E2-A2P5-01	0.400387	0.211206	0.169075
BRCA	TCGA-E2-A3DX-01	0.492658	0.252264	-0.0276703
BRCA	TCGA-E9-A3Q9-01	0.335247	0.22192	-0.05603
BRCA	TCGA-E9-A54X-01	0.410025	0.194687	0.105127
BRCA	TCGA-E9-A5UP-01	0.404636	0.203586	0.00251447
BRCA	TCGA-EW-A1PC-01	0.247686	0.181156	0.303549
BRCA	TCGA-EW-A3E8-01	0.463867	0.230564	0.0156234
BRCA	TCGA-EW-A3U0-01	0.462915	0.226825	0.160705
BRCA	TCGA-GI-A2C9-01	0.413094	0.193534	0.16922
BRCA	TCGA-GM-A3NY-01	0.442038	0.209678	0.0366687
BRCA	TCGA-GM-A3XN-01	0.483641	0.226782	0.0045164
BRCA	TCGA-LL-A441-01	0.53161	0.226573	0.118743
BRCA	TCGA-LQ-A4E4-01	0.395231	0.193787	0.151482
BRCA	TCGA-MS-A51U-01	0.426923	0.225421	-0.0177551
BRCA	TCGA-AC-A2FK-01	0.510949	0.210727	-0.073276
BRCA	TCGA-EW-A1P1-01	0.536576	0.21985	0.0410547
BRCA	TCGA-PL-A8LY-01	0.541807	0.199777	0.0451456
BRCA	TCGA-LL-A440-01	0.514381	0.210743	-0.014412
BRCA	TCGA-D8-A27E-01	0.452417	0.195899	-0.0254298
BRCA	TCGA-EW-A1PG-01	0.487731	0.210308	-0.0268624
BRCA	TCGA-A2-A0T5-01	0.407111	0.192306	0.094312
BRCA	TCGA-AR-A2LQ-01	0.508585	0.216423	-0.00516574
BRCA	TCGA-E2-A1IO-01	0.405836	0.216573	0.0257802
BRCA	TCGA-OL-A5RY-01	0.534029	0.231984	0.122437
BRCA	TCGA-A1-A0SB-01	0.466067	0.211742	0.0648586
BRCA	TCGA-AC-A2FB-01	0.506677	0.23916	0.0325787
BRCA	TCGA-AR-A2LM-01	0.42379	0.216172	-0.0188695
BRCA	TCGA-BH-A0DV-01	0.463081	0.208388	-0.0408227
BRCA	TCGA-A2-A3KD-01	0.421126	0.196339	0.0746233
BRCA	TCGA-AR-A24W-01	0.432726	0.208885	-0.0168265
BRCA	TCGA-BH-A0H3-01	0.439349	0.219977	-0.00642764
BRCA	TCGA-OL-A5RV-01	0.442728	0.217128	-0.00349966
BRCA	TCGA-A2-A0YI-01	0.441055	0.217977	-0.0216054
BRCA	TCGA-AR-A252-01	0.530123	0.222418	0.0863127
BRCA	TCGA-BH-A0C3-01	0.434251	0.214006	0.10016
BRCA	TCGA-E9-A227-01	0.417838	0.219122	0.0548396
BRCA	TCGA-AC-A3YI-01	0.520213	0.214522	-0.0177927
BRCA	TCGA-AR-A2LO-01	0.497073	0.228828	0.083089
BRCA	TCGA-D8-A1JU-01	0.457539	0.217471	-0.0733507
BRCA	TCGA-E2-A1IJ-01	0.452012	0.208761	-0.00700763
BRCA	TCGA-E2-A1IK-01	0.406684	0.20474	0.033717
BRCA	TCGA-AO-A0JG-01	0.404631	0.236864	-0.0173415
BRCA	TCGA-BH-A8G0-01	0.495757	0.227838	-0.0710935
BRCA	TCGA-AC-A3HN-01	0.452888	0.20991	0.0310556
BRCA	TCGA-AN-A0XT-01	0.351267	0.217588	0.0189149
BRCA	TCGA-B6-A0WT-01	0.372207	0.200922	0.114269
BRCA	TCGA-B6-A0X4-01	0.414684	0.177584	0.00497342
BRCA	TCGA-BH-A1EW-01	0.465042	0.209357	0.152031
BRCA	TCGA-A2-A1G0-01	0.400932	0.212167	-0.0149053
BRCA	TCGA-AR-A24P-01	0.443427	0.189407	0.12344
BRCA	TCGA-BH-A0AU-01	0.405555	0.183019	0.135865
BRCA	TCGA-BH-A0BS-01	0.349296	0.189236	0.0861749
BRCA	TCGA-BH-A0W3-01	0.339086	0.190969	0.145684
BRCA	TCGA-E9-A245-01	0.378494	0.193775	0.048502
BRCA	TCGA-E9-A24A-01	0.488896	0.198902	0.0542056
BRCA	TCGA-E9-A6HE-01	0.428952	0.210348	0.127329
BRCA	TCGA-EW-A1J1-01	0.330229	0.21093	0.0670634
BRCA	TCGA-EW-A1OX-01	0.359936	0.188229	0.0906111
BRCA	TCGA-EW-A1P5-01	0.408679	0.202805	0.0912735
BRCA	TCGA-BH-A1FG-01	0.440074	0.191953	0.0656876
BRCA	TCGA-D8-A1JH-01	0.417705	0.212278	-0.000668191
BRCA	TCGA-D8-A1Y2-01	0.455729	0.204626	0.110606
BRCA	TCGA-D8-A27K-01	0.438737	0.204647	0.0265125
BRCA	TCGA-E2-A15J-01	0.376708	0.205374	0.0850236
BRCA	TCGA-E2-A1IF-01	0.44679	0.195576	0.06934
BRCA	TCGA-E9-A1NG-01	0.423231	0.20396	0.023209
BRCA	TCGA-E9-A1QZ-01	0.493934	0.216393	0.118146
BRCA	TCGA-E9-A1RA-01	0.484423	0.200194	0.0713783
BRCA	TCGA-E9-A1RD-01	0.491903	0.194324	0.0642619
BRCA	TCGA-EW-A1P7-01	0.533341	0.237277	0.0291671
BRCA	TCGA-AC-A23E-01	0.421603	0.192835	0.0454785
BRCA	TCGA-AQ-A54O-01	0.414962	0.201972	0.0580669
BRCA	TCGA-AR-A1AU-01	0.428291	0.211915	0.0975709
BRCA	TCGA-AR-A24M-01	0.39293	0.190139	0.0641306
BRCA	TCGA-AR-A24O-01	0.441133	0.209593	0.0822271
BRCA	TCGA-AR-A24R-01	0.443177	0.185342	0.152957
BRCA	TCGA-E9-A1R3-01	0.340345	0.207225	-0.0873861
BRCA	TCGA-GM-A2DN-01	0.479687	0.225042	0.102103
BRCA	TCGA-S3-AA14-01	0.387142	0.215226	0.0729474
BRCA	TCGA-AC-A7VC-01	0.328365	0.195613	0.175309
BRCA	TCGA-BH-A1FL-01	0.348609	0.202399	0.0860332
BRCA	TCGA-BH-A201-01	0.414176	0.20223	0.0959671
BRCA	TCGA-E9-A22H-01	0.398926	0.190329	0.175495
BRCA	TCGA-EW-A1P6-01	0.290879	0.196004	0.123214
BRCA	TCGA-A2-A0T6-01	0.448635	0.217537	-0.0259873
BRCA	TCGA-AQ-A1H3-01	0.477271	0.209549	0.092199
BRCA	TCGA-AR-A24V-01	0.381189	0.196648	0.0733982
BRCA	TCGA-BH-A202-01	0.412473	0.192191	0.234481
BRCA	TCGA-BH-A28Q-01	0.399968	0.212298	0.00942213
BRCA	TCGA-E9-A2JT-01	0.554747	0.269274	0.0564117
BRCA	TCGA-EW-A1P0-01	0.34019	0.185303	0.109968
BRCA	TCGA-EW-A1P3-01	0.386663	0.199228	0.112742
BRCA	TCGA-GM-A2DM-01	0.47867	0.196051	-0.00764603
BRCA	TCGA-A2-A259-01	0.472942	0.199729	0.013679
BRCA	TCGA-AC-A2FO-01	0.448696	0.235715	-0.00834147
BRCA	TCGA-BH-A0W5-01	0.447488	0.224074	0.0215673
BRCA	TCGA-D8-A1XA-01	0.324319	0.194012	0.0780641
BRCA	TCGA-E2-A1L6-01	0.420108	0.204808	0.0659122
BRCA	TCGA-E9-A249-01	0.386522	0.187043	0.1385
BRCA	TCGA-EW-A2FW-01	0.358732	0.193587	0.236283
BRCA	TCGA-GM-A2DC-01	0.417854	0.203626	-0.0313497
BRCA	TCGA-A2-A0CK-01	0.449889	0.230116	0.05404
BRCA	TCGA-A2-A0T7-01	0.410581	0.207645	0.0997134
BRCA	TCGA-D8-A1JS-01	0.331339	0.181639	0.0297646
BRCA	TCGA-E2-A1IE-01	0.424952	0.201037	0.132052
BRCA	TCGA-E2-A1L9-01	0.419574	0.198096	0.065333
BRCA	TCGA-AC-A2BM-01	0.446957	0.191527	0.130714
BRCA	TCGA-B6-A0RP-01	0.362047	0.219592	-0.00252421
BRCA	TCGA-B6-A401-01	0.435858	0.204135	0.0552599
BRCA	TCGA-BH-A6R9-01	0.512099	0.217009	0.0386777
BRCA	TCGA-D8-A1XO-01	0.406666	0.198468	0.0362963
BRCA	TCGA-D8-A1XS-01	0.341458	0.191251	0.167475
BRCA	TCGA-E9-A1N3-01	0.4937	0.175768	0.0776879
BRCA	TCGA-E9-A248-01	0.450601	0.219545	0.249357
BRCA	TCGA-A2-A0YC-01	0.340276	0.202004	0.0748781
BRCA	TCGA-A2-A1FX-01	0.361856	0.196966	0.182392
BRCA	TCGA-AC-A6IV-01	0.465086	0.224784	0.0474566
BRCA	TCGA-AN-A0XS-01	0.384998	0.22006	0.0321009
BRCA	TCGA-D8-A1X7-01	0.298474	0.18612	0.0921694
BRCA	TCGA-D8-A1XG-01	0.442152	0.180666	0.0588877
BRCA	TCGA-E9-A229-01	0.399086	0.199316	0.0980736
BRCA	TCGA-EW-A1J3-01	0.406693	0.197344	0.152624
BRCA	TCGA-EW-A2FV-01	0.410246	0.224181	0.190587
BRCA	TCGA-V7-A7HQ-01	0.389059	0.19989	0.022978
BRCA	TCGA-A1-A0SM-01	0.463446	0.217031	0.12383
BRCA	TCGA-A2-A0T1-01	0.43853	0.212595	0.149432
BRCA	TCGA-A2-A1FZ-01	0.493115	0.201489	0.0454671
BRCA	TCGA-AR-A1AL-01	0.387922	0.203071	0.0398027
BRCA	TCGA-D8-A27T-01	0.343693	0.210929	0.073747
BRCA	TCGA-E2-A570-01	0.410452	0.203808	0.0671267
BRCA	TCGA-A2-A3XU-01	0.392072	0.192074	0.21262
BRCA	TCGA-AR-A1AN-01	0.414688	0.201174	0.066385
BRCA	TCGA-AR-A1AX-01	0.465879	0.220268	0.12333
BRCA	TCGA-B6-A0RN-01	0.352907	0.207435	-0.0147997
BRCA	TCGA-BH-A0BF-01	0.443159	0.214759	0.113802
BRCA	TCGA-D8-A1XR-01	0.291058	0.195696	0.123093
BRCA	TCGA-D8-A27P-01	0.376991	0.196575	0.0188307
BRCA	TCGA-Z7-A8R5-01	0.49127	0.223488	-0.0414586
BRCA	TCGA-AN-A0XP-01	0.357088	0.197324	0.0371583
BRCA	TCGA-B6-A0WY-01	0.445032	0.210653	0.0524651
BRCA	TCGA-BH-A1EU-01	0.444214	0.211976	0.0101151
BRCA	TCGA-BH-A1EX-01	0.371676	0.188136	0.0639727
BRCA	TCGA-D8-A1XC-01	0.364566	0.1755	0.0412668
BRCA	TCGA-E2-A1II-01	0.461032	0.225602	0.231911
BRCA	TCGA-E2-A1IL-01	0.392096	0.195337	-0.00148311
BRCA	TCGA-E2-A1IU-01	0.361414	0.207675	0.0337198
BRCA	TCGA-E9-A1N4-01	0.356364	0.216307	0.094569
BRCA	TCGA-4H-AAAK-01	0.425759	0.214671	0.0605458
BRCA	TCGA-A1-A0SG-01	0.355252	0.206834	0.0432621
BRCA	TCGA-A2-A0SU-01	0.442048	0.215505	0.0855498
BRCA	TCGA-AC-A3QP-01	0.467277	0.221334	-0.0298869
BRCA	TCGA-AC-A3QQ-01	0.335053	0.220205	0.110957
BRCA	TCGA-AQ-A1H2-01	0.300937	0.200401	0.0108629
BRCA	TCGA-AR-A24X-01	0.417548	0.210263	0.0871732
BRCA	TCGA-AR-A5QP-01	0.467955	0.216135	0.062893
BRCA	TCGA-B6-A0RM-01	0.411992	0.207767	0.106465
BRCA	TCGA-BH-A0HI-01	0.385937	0.205069	0.0323095
BRCA	TCGA-E9-A1R6-01	0.424273	0.191978	0.110828
BRCA	TCGA-A1-A0SE-01	0.403341	0.206203	0.115685
BRCA	TCGA-AR-A24K-01	0.375121	0.196906	0.173027
BRCA	TCGA-B6-A0WV-01	0.328574	0.174027	0.186851
BRCA	TCGA-D8-A1XU-01	0.426996	0.186492	0.0270929
BRCA	TCGA-D8-A1XV-01	0.359867	0.174906	0.0920874
BRCA	TCGA-D8-A27I-01	0.474686	0.213888	0.0160609
BRCA	TCGA-E9-A1NH-01	0.472707	0.206367	-0.00821981
BRCA	TCGA-E9-A22A-01	0.601302	0.213934	0.168107
BRCA	TCGA-GM-A2DK-01	0.480195	0.228729	0.0619491
BRCA	TCGA-OL-A5RX-01	0.434463	0.214506	-0.0351091
BRCA	TCGA-W8-A86G-01	0.435786	0.203838	-0.048134
BRCA	TCGA-AC-A7VB-01	0.364255	0.180707	0.189791
BRCA	TCGA-AN-A0XR-01	0.36375	0.192975	0.171589
BRCA	TCGA-BH-A0DD-01	0.299469	0.187211	0.255905
BRCA	TCGA-BH-A1ET-01	0.362487	0.203142	-0.0106213
BRCA	TCGA-E9-A1R0-01	0.432285	0.20947	0.0772012
BRCA	TCGA-A2-A0EN-01	0.471316	0.215149	-0.00508109
BRCA	TCGA-A7-A425-01	0.437018	0.208844	0.0622667
BRCA	TCGA-AC-A2FG-01	0.358362	0.20844	-0.0202857
BRCA	TCGA-D8-A3Z6-01	0.391106	0.191927	-0.00109526
BRCA	TCGA-E2-A1LI-01	0.460217	0.17727	0.292867
BRCA	TCGA-E9-A1N8-01	0.462292	0.191171	0.192186
BRCA	TCGA-EW-A1P8-01	0.432185	0.180289	0.275292
BRCA	TCGA-OL-A66O-01	0.43936	0.199046	0.155512
BRCA	TCGA-OL-A6VR-01	0.43308	0.213831	0.0245672
BRCA	TCGA-A1-A0SJ-01	0.418226	0.21818	0.150004
BRCA	TCGA-A7-A5ZW-01	0.494271	0.22757	-0.0058515
BRCA	TCGA-AC-A3YJ-01	0.442203	0.194289	0.00192145
BRCA	TCGA-BH-A0W4-01	0.397884	0.199665	0.066299
BRCA	TCGA-D8-A1JE-01	0.422053	0.190825	0.120471
BRCA	TCGA-E9-A1N5-01	0.421121	0.211878	0.121364
BRCA	TCGA-E9-A3X8-01	0.481934	0.240727	0.0195062
BRCA	TCGA-EW-A1IY-01	0.48707	0.21813	0.16107
BRCA	TCGA-EW-A1PE-01	0.39653	0.201498	0.055496
BRCA	TCGA-GM-A4E0-01	0.533073	0.24567	-0.0686551
BRCA	TCGA-LL-A5YM-01	0.418164	0.196405	0.142749
BRCA	TCGA-A2-A0SX-01	0.451599	0.210536	0.209495
BRCA	TCGA-A2-A0T4-01	0.466899	0.202752	0.139176
BRCA	TCGA-AR-A0U3-01	0.282256	0.1848	0.202882
BRCA	TCGA-C8-A27A-01	0.310317	0.172455	0.255731
BRCA	TCGA-E2-A1L8-01	0.37179	0.206212	0.0407284
BRCA	TCGA-E9-A1RB-01	0.44315	0.175521	0.265963
BRCA	TCGA-E9-A5UO-01	0.347777	0.199328	0.132264
BRCA	TCGA-A2-A1G1-01	0.404032	0.190116	0.253696
BRCA	TCGA-AR-A0TR-01	0.396356	0.19565	0.0303019
BRCA	TCGA-AR-A1AS-01	0.337857	0.187626	0.132941
BRCA	TCGA-BH-A6R8-01	0.360076	0.193688	0.0308999
BRCA	TCGA-E9-A22D-01	0.593866	0.238307	0.196265
BRCA	TCGA-GM-A5PX-01	0.433266	0.227563	-0.0720444
BRCA	TCGA-A2-A0YF-01	0.320199	0.20843	0.138234
BRCA	TCGA-AN-A0XO-01	0.377648	0.191649	0.0911783
BRCA	TCGA-AR-A1AQ-01	0.482302	0.197566	0.267748
BRCA	TCGA-AR-A1AW-01	0.51178	0.237105	0.134839
BRCA	TCGA-B6-A0RO-01	0.374138	0.202467	0.0367671
BRCA	TCGA-D8-A1JI-01	0.283224	0.190196	0.0342664
BRCA	TCGA-D8-A1JT-01	0.296885	0.19507	0.164574
BRCA	TCGA-D8-A1X6-01	0.307386	0.196654	0.125762
BRCA	TCGA-D8-A27R-01	0.422302	0.230096	0.19464
BRCA	TCGA-E2-A1B4-01	0.37329	0.211405	-0.0329102
BRCA	TCGA-E2-A1BD-01	0.400752	0.198462	0.075344
BRCA	TCGA-E9-A1RG-01	0.287398	0.186771	0.157521
BRCA	TCGA-EW-A1PA-01	0.433443	0.203063	0.144121
BRCA	TCGA-A2-A4S2-01	0.46456	0.21918	0.00543507
BRCA	TCGA-EW-A1IX-01	0.414366	0.206648	-0.0364106
BRCA	TCGA-EW-A1J6-01	0.347192	0.207385	0.134476
BRCA	TCGA-A2-A25C-01	0.457314	0.200656	0.168645
BRCA	TCGA-LL-A50Y-01	0.415269	0.201987	0.0370662
BRCA	TCGA-3C-AAAU-01	0.374644	0.212159	0.142945
BRCA	TCGA-A2-A0YE-01	0.227297	0.169135	0.249204
BRCA	TCGA-A7-A26I-01	0.427151	0.175592	0.253948
BRCA	TCGA-AN-A0XV-01	0.404195	0.215373	0.0983016
BRCA	TCGA-AR-A254-01	0.470286	0.205349	0.206496
BRCA	TCGA-BH-A1FJ-01	0.291984	0.180028	0.206787
BRCA	TCGA-D8-A1XT-01	0.48554	0.180523	0.177978
BRCA	TCGA-EW-A2FS-01	0.441343	0.221017	0.105729
BRCA	TCGA-EW-A6SC-01	0.364355	0.202267	0.124502
BRCA	TCGA-LD-A66U-01	0.432739	0.230186	-0.00982384
BRCA	TCGA-LL-A5YN-01	0.451614	0.237337	0.07478
BRCA	TCGA-OL-A5RU-01	0.457681	0.225676	-0.0196266
BRCA	TCGA-OL-A5S0-01	0.460347	0.206707	0.202188
BRCA	TCGA-B6-A0WW-01	0.367009	0.198799	0.132537
BRCA	TCGA-B6-A0WX-01	0.442271	0.209456	0.142346
BRCA	TCGA-BH-A0DG-01	0.437709	0.204502	0.0972569
BRCA	TCGA-D8-A4Z1-01	0.478528	0.221702	-0.0435115
BRCA	TCGA-EW-A6S9-01	0.39642	0.212778	0.109332
BRCA	TCGA-GM-A2DA-01	0.396292	0.240228	0.0719159
BRCA	TCGA-A2-A0YL-01	0.393213	0.22415	0.0761358
BRCA	TCGA-AC-A6NO-01	0.378083	0.203427	0.0956946
BRCA	TCGA-AR-A24N-01	0.37671	0.198068	0.162773
BRCA	TCGA-AR-A24U-01	0.48123	0.197782	0.178199
BRCA	TCGA-GM-A5PV-01	0.355434	0.215828	-0.0122847
BRCA	TCGA-S3-A6ZH-01	0.377542	0.207048	0.172171
BRCA	TCGA-BH-A0BT-01	0.270888	0.196464	0.0473744
BRCA	TCGA-C8-A1HO-01	0.411431	0.200445	0.146513
BRCA	TCGA-LD-A7W6-01	0.406168	0.218529	0.0744725
BRCA	TCGA-PL-A8LX-01	0.533401	0.196584	-0.00832017
BRCA	TCGA-A2-A3XV-01	0.451334	0.216437	0.10449
BRCA	TCGA-AR-A0TQ-01	0.46268	0.228618	0.222104
BRCA	TCGA-AR-A2LK-01	0.416198	0.192204	0.201363
BRCA	TCGA-B6-A0X5-01	0.147476	0.180666	0.22654
BRCA	TCGA-D8-A1JF-01	0.294388	0.198107	0.126014
BRCA	TCGA-OL-A66K-01	0.385846	0.210241	0.0147956
BRCA	TCGA-A2-A1FV-01	0.425839	0.20172	0.0791031
BRCA	TCGA-AR-A0U0-01	0.452636	0.198211	0.228806
BRCA	TCGA-AR-A1AV-01	0.333953	0.197807	0.0834369
BRCA	TCGA-D8-A1XB-01	0.444769	0.203709	0.0585694
BRCA	TCGA-AO-A1KT-01	0.357258	0.202673	0.186779
BRCA	TCGA-AR-A5QN-01	0.496135	0.219777	0.0584544
BRCA	TCGA-D8-A1XF-01	0.526427	0.178926	0.231214
BRCA	TCGA-E9-A247-01	0.4242	0.184516	0.178651
BRCA	TCGA-A2-A3XX-01	0.4475	0.218613	0.236166
BRCA	TCGA-BH-A1F6-01	0.465704	0.203468	0.21282
BRCA	TCGA-E9-A1R5-01	0.449371	0.197833	0.0501302
BRCA	TCGA-AR-A1AP-01	0.391966	0.195376	0.10112
BRCA	TCGA-B6-A40C-01	0.365247	0.200763	0.126434
BRCA	TCGA-BH-A204-01	0.321667	0.173178	0.211353
BRCA	TCGA-D8-A73X-01	0.477173	0.201698	0.0114409
BRCA	TCGA-GM-A2DF-01	0.476061	0.214419	0.216408
BRCA	TCGA-GM-A2DL-01	0.443796	0.204272	0.147279
BRCA	TCGA-AR-A1AJ-01	0.483989	0.197332	0.2414
BRCA	TCGA-B6-A2IU-01	0.344002	0.213489	0.0934388
BRCA	TCGA-D8-A27L-01	0.427105	0.200979	0.0263291
BRCA	TCGA-D8-A73W-01	0.397987	0.198059	0.0339123
BRCA	TCGA-E9-A228-01	0.510163	0.192999	0.230452
BRCA	TCGA-LL-A73Z-01	0.527566	0.211313	0.114484
BRCA	TCGA-A2-A3XZ-01	0.529451	0.229739	0.127644
BRCA	TCGA-B6-A409-01	0.422007	0.198574	0.186993
BRCA	TCGA-BH-A1EY-01	0.497033	0.208476	0.0453703
BRCA	TCGA-C8-A278-01	0.443633	0.215153	0.196819
BRCA	TCGA-D8-A1JM-01	0.420834	0.178839	0.278305
BRCA	TCGA-OL-A66I-01	0.534784	0.256654	0.239909
BRCA	TCGA-S3-A6ZF-01	0.412488	0.20581	0.160693
BRCA	TCGA-AR-A0U2-01	0.382251	0.22142	0.294004
BRCA	TCGA-AR-A24L-01	0.405513	0.194399	0.13016
BRCA	TCGA-E2-A1LK-01	0.362015	0.176197	0.201274
BRCA	TCGA-EW-A2FR-01	0.475524	0.2063	0.116806
BRCA	TCGA-AR-A2LN-01	0.441463	0.215833	-0.085382
BRCA	TCGA-OL-A66N-01	0.481506	0.228471	-0.0352821
BRCA	TCGA-AR-A24Z-01	0.321515	0.186722	0.189434
BRCA	TCGA-BH-A42V-01	0.499059	0.231475	-0.0290037
BRCA	TCGA-D8-A27W-01	0.380133	0.207697	0.200252
BRCA	TCGA-E2-A1IG-01	0.395183	0.207644	0.06598
BRCA	TCGA-E2-A1LB-01	0.467921	0.20146	0.0946647
BRCA	TCGA-OL-A6VO-01	0.443084	0.189032	0.270526
BRCA	TCGA-A7-A2KD-01	0.35491	0.198006	0.181437
BRCA	TCGA-AR-A24S-01	0.314976	0.181197	0.177088
BRCA	TCGA-S3-A6ZG-01	0.448664	0.204953	0.144729
BRCA	TCGA-B6-A0RU-01	0.432596	0.183426	0.274504
BRCA	TCGA-BH-A8FY-01	0.353071	0.19746	0.072545
BRCA	TCGA-D8-A27N-01	0.440371	0.207428	0.138268
BRCA	TCGA-A7-A3RF-01	0.333009	0.185793	0.0285273
BRCA	TCGA-BH-A0DI-01	0.460616	0.205782	0.0218834
BRCA	TCGA-C8-A3M8-01	0.448305	0.190598	0.116096
BRCA	TCGA-C8-A8HR-01	0.482841	0.220672	0.0974934
BRCA	TCGA-E2-A1B0-01	0.339815	0.201243	0.224104
BRCA	TCGA-E9-A1NE-01	0.525002	0.249085	0.120518
BRCA	TCGA-E2-A1LL-01	0.34695	0.16453	0.239649
BRCA	TCGA-E2-A56Z-01	0.316799	0.220147	0.129571
BRCA	TCGA-E9-A54Y-01	0.284149	0.209164	0.184113
BRCA	TCGA-D8-A1XY-01	0.317238	0.202137	0.00443329
BRCA	TCGA-E9-A1R7-01	0.437269	0.188607	0.166796
BRCA	TCGA-3C-AALK-01	0.470057	0.219444	0.0701865
BRCA	TCGA-A2-A25D-01	0.408468	0.232236	0.123322
BRCA	TCGA-A2-A25E-01	0.40119	0.203285	0.200313
BRCA	TCGA-AR-A1AR-01	0.457419	0.192101	0.266971
BRCA	TCGA-S3-AA12-01	0.314455	0.186971	0.103468
BRCA	TCGA-3C-AALJ-01	0.439875	0.221622	0.16241
BRCA	TCGA-A1-A0SF-01	0.407901	0.232435	0.0738373
BRCA	TCGA-BH-A1FM-01	0.341078	0.2004	0.22718
BRCA	TCGA-D8-A1JB-01	0.471784	0.237886	-0.000479745
BRCA	TCGA-D8-A1XM-01	0.489845	0.204933	0.102331
BRCA	TCGA-E9-A3QA-01	0.489135	0.216458	0.224976
BRCA	TCGA-EW-A1PH-01	0.268952	0.16364	0.256882
BRCA	TCGA-LL-A6FR-01	0.415002	0.208613	0.162374
BRCA	TCGA-A7-A6VV-01	0.401922	0.193495	0.230155
BRCA	TCGA-AR-A0TW-01	0.376567	0.213707	0.100522
BRCA	TCGA-E9-A1R2-01	0.459967	0.207653	0.0917272
BRCA	TCGA-E9-A1RE-01	0.349121	0.19211	0.156873
BRCA	TCGA-AR-A0TZ-01	0.374757	0.211654	0.17708
BRCA	TCGA-B6-A0RV-01	0.456192	0.217062	0.100043
BRCA	TCGA-B6-A40B-01	0.448647	0.202294	0.0784819
BRCA	TCGA-D8-A1Y3-01	0.559975	0.191888	0.250388
BRCA	TCGA-LD-A7W5-01	0.491097	0.223638	0.0391808
BRCA	TCGA-A7-A26G-01	0.464765	0.189697	0.168488
BRCA	TCGA-D8-A1X5-01	0.412122	0.195642	0.0873792
BRCA	TCGA-LL-A6FQ-01	0.275047	0.203542	0.0704913
BRCA	TCGA-LL-A9Q3-01	0.435147	0.217624	0.0257287
BRCA	TCGA-A1-A0SP-01	0.407018	0.183644	0.261352
BRCA	TCGA-BH-A0BJ-01	0.423891	0.213076	0.0377824
BRCA	TCGA-BH-A0E1-01	0.431307	0.205504	0.193169
BRCA	TCGA-OL-A66J-01	0.401495	0.229412	-0.00209173
BRCA	TCGA-AQ-A0Y5-01	0.411067	0.19619	0.0445945
BRCA	TCGA-BH-A0AZ-01	0.413919	0.216969	0.028743
BRCA	TCGA-BH-A0BM-01	0.397392	0.221205	-0.0690905
BRCA	TCGA-BH-A0DP-01	0.436408	0.210829	0.0193598
BRCA	TCGA-BH-A0DQ-01	0.353098	0.209975	0.0861823
BRCA	TCGA-C8-A1HN-01	0.344545	0.202293	0.221641
BRCA	TCGA-E2-A1B1-01	0.478134	0.210043	0.0884215
BRCA	TCGA-LL-A740-01	0.451685	0.213874	0.0724513
BRCA	TCGA-AR-A0TP-01	0.343587	0.172772	0.21657
BRCA	TCGA-B6-A0RT-01	0.548533	0.265716	0.202075
BRCA	TCGA-BH-A1F2-01	0.345895	0.199748	0.185259
BRCA	TCGA-C8-A26W-01	0.337169	0.216082	0.211767
BRCA	TCGA-AR-A2LH-01	0.52065	0.224265	0.105272
BRCA	TCGA-B6-A0RL-01	0.415872	0.187533	0.202185
BRCA	TCGA-E9-A1N9-01	0.425535	0.205307	0.221637
BRCA	TCGA-OL-A97C-01	0.426812	0.21522	0.0653115
BRCA	TCGA-AR-A1AY-01	0.445961	0.162629	0.301718
BRCA	TCGA-E2-A576-01	0.409451	0.19923	0.115479
BRCA	TCGA-AC-A4ZE-01	0.383351	0.217164	0.0795526
BRCA	TCGA-B6-A1KN-01	0.330847	0.192592	0.214722
BRCA	TCGA-E2-A573-01	0.532893	0.194545	0.264207
BRCA	TCGA-GM-A2DD-01	0.427611	0.238174	0.109124
BRCA	TCGA-D8-A27F-01	0.436583	0.191443	0.290316
BRCA	TCGA-E9-A3HO-01	0.421231	0.191265	0.171934
BRCA	TCGA-AR-A0TT-01	0.408243	0.214907	0.125533
BRCA	TCGA-E9-A22B-01	0.564956	0.199418	0.102113
BRCA	TCGA-EW-A1OZ-01	0.44453	0.21423	0.180917
BRCA	TCGA-EW-A6SD-01	0.417239	0.227221	0.145988
BRCA	TCGA-LL-A6FP-01	0.278421	0.189972	0.003688
BRCA	TCGA-S3-AA0Z-01	0.48744	0.209467	0.277791
BRCA	TCGA-A1-A0SN-01	0.440701	0.212468	0.16423
BRCA	TCGA-A2-A0YG-01	0.391251	0.196062	0.237566
BRCA	TCGA-LL-A7T0-01	0.456062	0.194504	0.188971
BRCA	TCGA-AR-A0TV-01	0.391847	0.20033	0.195136
BRCA	TCGA-EW-A1P4-01	0.493054	0.186782	0.277385
BRCA	TCGA-AC-A8OS-01	0.434314	0.220244	-0.0190184
BRCA	TCGA-C8-A26X-01	0.440522	0.223637	0.147818
BRCA	TCGA-E2-A1AZ-01	0.444405	0.188892	0.277853
BRCA	TCGA-E2-A1L7-01	0.459699	0.221408	0.267184
BRCA	TCGA-E9-A226-01	0.53156	0.197658	0.164074
BRCA	TCGA-AR-A1AK-01	0.439522	0.204696	0.0734292
BRCA	TCGA-D8-A1Y0-01	0.377553	0.207828	0.166653
BRCA	TCGA-A2-A0YT-01	0.32832	0.206658	0.209301
BRCA	TCGA-B6-A0I1-01	0.345679	0.182351	0.221027
BRCA	TCGA-A1-A0SK-01	0.3596	0.186573	0.312836
BRCA	TCGA-AQ-A04H-01	0.341873	0.204883	0.172649
BRCA	TCGA-BH-A208-01	0.395198	0.199382	0.0440637
BRCA	TCGA-E2-A1IH-01	0.469546	0.224076	0.0815743
BRCA	TCGA-AC-A62X-01	0.376031	0.19718	0.217149
BRCA	TCGA-BH-A0E0-01	0.381916	0.194807	0.22978
BRCA	TCGA-A7-A13F-01	0.362785	0.191387	0.218529
BRCA	TCGA-E2-A1BC-01	0.396051	0.206268	-0.0429898
BRCA	TCGA-A2-A0YD-01	0.45265	0.216219	0.0145598
BRCA	TCGA-A7-A5ZX-01	0.441582	0.230548	-0.0634127
BRCA	TCGA-AC-A62Y-01	0.411382	0.197988	0.0582326
BRCA	TCGA-AO-A1KR-01	0.469724	0.223224	0.255672
BRCA	TCGA-AR-A1AI-01	0.391602	0.196735	0.279473
BRCA	TCGA-BH-A0BC-01	0.418967	0.205847	0.131413
BRCA	TCGA-BH-AB28-01	0.444266	0.20163	0.0618862
BRCA	TCGA-EW-A6SB-01	0.437684	0.218198	0.214017
BRCA	TCGA-AC-A8OR-01	0.40707	0.194069	0.021313
BRCA	TCGA-E2-A15I-01	0.321216	0.224004	-0.0444315
BRCA	TCGA-EW-A423-01	0.382226	0.213043	0.0534271
BRCA	TCGA-5T-A9QA-01	0.552739	0.203003	0.168382
BRCA	TCGA-B6-A0X1-01	0.380029	0.188037	0.293969
BRCA	TCGA-E9-A243-01	0.476104	0.218303	0.187735
BRCA	TCGA-AR-A255-01	0.437043	0.201855	0.117386
BRCA	TCGA-E9-A2JS-01	0.41761	0.187122	0.211622
BRCA	TCGA-GM-A2DI-01	0.520094	0.251327	0.0323251
BRCA	TCGA-HN-A2NL-01	0.43599	0.208154	0.279912
BRCA	TCGA-E2-A1B5-01	0.521891	0.257566	0.0343364
BRCA	TCGA-EW-A1PD-01	0.457556	0.202599	0.165897
BRCA	TCGA-LL-A5YL-01	0.453845	0.217505	0.10481
BRCA	TCGA-A2-A1FW-01	0.38743	0.204292	0.160696
BRCA	TCGA-A7-A6VW-01	0.404731	0.184607	0.266484
BRCA	TCGA-BH-A8FZ-01	0.448482	0.225218	0.0161147
BRCA	TCGA-OL-A66L-01	0.490596	0.225066	-0.0313807
BRCA	TCGA-B6-A0WZ-01	0.369836	0.194624	0.0949614
BRCA	TCGA-D8-A27M-01	0.473308	0.199098	0.167367
BRCA	TCGA-C8-A26V-01	0.381957	0.199654	0.145823
BRCA	TCGA-GM-A3NW-01	0.404716	0.22765	0.0484019
BRCA	TCGA-A2-A0YJ-01	0.298734	0.186057	0.226502
BRCA	TCGA-A2-A4S1-01	0.383013	0.187781	0.0512969
BRCA	TCGA-AR-A5QQ-01	0.462146	0.219825	0.250397
BRCA	TCGA-BH-A0DH-01	0.385442	0.204509	0.100869
BRCA	TCGA-BH-A1F0-01	0.446084	0.206705	0.179578
BRCA	TCGA-D8-A1XZ-01	0.350967	0.190201	0.169137
BRCA	TCGA-A8-A075-01	0.352471	0.199711	0.201698
BRCA	TCGA-BH-A0H9-01	0.370051	0.191767	0.127885
BRCA	TCGA-BH-A0BA-01	0.365386	0.224179	0.0970498
BRCA	TCGA-D8-A1JJ-01	0.443415	0.188762	0.165055
BRCA	TCGA-A2-A0YH-01	0.317761	0.198864	0.168138
BRCA	TCGA-S3-AA11-01	0.450615	0.19347	0.068726
BRCA	TCGA-A2-A04R-01	0.308851	0.182275	0.188304
BRCA	TCGA-AQ-A7U7-01	0.509754	0.250243	0.0153996
BRCA	TCGA-BH-A203-01	0.515683	0.196661	0.228567
BRCA	TCGA-D8-A1X9-01	0.373835	0.194656	0.129362
BRCA	TCGA-AC-A62V-01	0.375186	0.200011	0.182464
BRCA	TCGA-BH-A0B3-01	0.406844	0.181243	0.271975
BRCA	TCGA-E2-A1LA-01	0.38396	0.227257	0.162939
BRCA	TCGA-D8-A1XL-01	0.444896	0.207862	0.183206
BRCA	TCGA-E2-A9RU-01	0.455351	0.184629	0.207142
BRCA	TCGA-LL-A5YP-01	0.456753	0.197302	0.205692
BRCA	TCGA-Z7-A8R6-01	0.326988	0.188772	0.225482
BRCA	TCGA-A2-A0YM-01	0.466317	0.166835	0.287961
BRCA	TCGA-A2-A4S3-01	0.398947	0.199176	0.251942
BRCA	TCGA-E2-A14N-01	0.482921	0.186067	0.315492
BRCA	TCGA-AC-A5XU-01	0.385919	0.194175	0.127386
BRCA	TCGA-E9-A1RH-01	0.353031	0.181989	0.259893
BRCA	TCGA-E9-A295-01	0.390975	0.208246	0.0681225
BRCA	TCGA-AC-A2BK-01	0.261975	0.198394	0.260668
BRCA	TCGA-BH-A0WA-01	0.379881	0.166481	0.243195
BRCA	TCGA-BH-A0H7-01	0.294116	0.196903	0.126704
BRCA	TCGA-E9-A1NA-01	0.45813	0.19849	0.137234
BRCA	TCGA-BH-A1FU-01	0.517579	0.205975	0.168265
BRCA	TCGA-E9-A22G-01	0.470971	0.190446	0.311039
BRCA	TCGA-D8-A1JC-01	0.351785	0.205938	0.195842
BRCA	TCGA-AR-A1AO-01	0.475731	0.215084	0.108492
BRCA	TCGA-D8-A1XW-01	0.385047	0.202694	0.0939597
BRCA	TCGA-EW-A6SA-01	0.434178	0.18519	0.20074
BRCA	TCGA-A2-A3XT-01	0.469606	0.193237	0.246931
BRCA	TCGA-C8-A1HJ-01	0.459867	0.196018	0.33375
BRCA	TCGA-OL-A66P-01	0.49452	0.26575	0.0919543
BRCA	TCGA-E9-A244-01	0.414833	0.18679	0.241342
BRCA	TCGA-D8-A1JD-01	0.355181	0.193743	0.195054
BRCA	TCGA-XX-A899-01	0.471434	0.238963	0.0411005
BRCA	TCGA-BH-A209-01	0.615985	0.203234	0.261789
BRCA	TCGA-EW-A1IW-01	0.476773	0.20537	0.166768
BRCA	TCGA-AC-A2B8-01	0.424755	0.20789	0.0258909
BRCA	TCGA-BH-A1EV-01	0.402807	0.200764	0.143293
BRCA	TCGA-LL-A7SZ-01	0.368931	0.235291	0.167051
BRCA	TCGA-BH-A1FC-01	0.518957	0.206645	0.310835
BRCA	TCGA-D8-A1JL-01	0.474822	0.196339	0.211307
BRCA	TCGA-OL-A6VQ-01	0.41744	0.225052	-0.00590039
BRCA	TCGA-GM-A2DB-01	0.405573	0.211169	0.18161
BRCA	TCGA-A7-A4SD-01	0.34864	0.204291	0.200929
BRCA	TCGA-PL-A8LZ-01	0.475169	0.208263	0.207776
BRCA	TCGA-AN-A0XU-01	0.423218	0.179505	0.287641
BRCA	TCGA-A1-A0SH-01	0.402096	0.2126	0.0265397
BRCA	TCGA-D8-A1JP-01	0.444294	0.207262	0.143209
BRCA	TCGA-EW-A1OV-01	0.40307	0.243775	0.131321
BRCA	TCGA-A7-A13E-01	0.344775	0.169588	0.197944
BRCA	TCGA-AC-A8OQ-01	0.426204	0.194128	0.187028
BRCA	TCGA-UL-AAZ6-01	0.368741	0.200944	0.143691
BRCA	TCGA-A7-A13D-01	0.405001	0.167359	0.241461
BRCA	TCGA-C8-A275-01	0.459261	0.201598	0.265665
BRCA	TCGA-GM-A3XL-01	0.436199	0.215385	0.299047
BRCA	TCGA-AC-A23C-01	0.460566	0.21047	0.0957017
BRCA	TCGA-A7-A6VY-01	0.415166	0.190095	0.231711
BRCA	TCGA-BH-A1FN-01	0.370742	0.187325	0.234089
BRCA	TCGA-S3-AA17-01	0.505145	0.233365	0.121676
BRCA	TCGA-GI-A2C8-01	0.433281	0.216847	-0.0628216
BRCA	TCGA-A7-A26H-01	0.39693	0.20163	0.0928738
BRCA	TCGA-E9-A22E-01	0.546397	0.215961	0.077723
BRCA	TCGA-AR-A24H-01	0.310372	0.191089	0.24827
BRCA	TCGA-AR-A250-01	0.361055	0.202508	0.164329
BRCA	TCGA-E9-A1R4-01	0.435522	0.194102	0.100211
BRCA	TCGA-OL-A5RZ-01	0.326399	0.210723	0.18103
BRCA	TCGA-E2-A574-01	0.31219	0.184221	0.216309
BRCA	TCGA-PL-A8LV-01	0.506492	0.20491	0.219213
BRCA	TCGA-C8-A27B-01	0.429186	0.203202	0.298872
BRCA	TCGA-D8-A27H-01	0.384052	0.179149	0.169592
BRCA	TCGA-A2-A0SY-01	0.398896	0.2159	0.0574644
BRCA	TCGA-D8-A1JG-01	0.418871	0.202074	0.21545
BRCA	TCGA-AN-A0XN-01	0.459	0.199082	0.0970374
BRCA	TCGA-AO-A124-01	0.183957	0.192208	0.258331
BRCA	TCGA-EW-A1PB-01	0.520022	0.20807	0.212668
BRCA	TCGA-A7-A6VX-01	0.278973	0.198407	0.135602
BRCA	TCGA-E2-A2P6-01	0.340697	0.197991	0.113499
BRCA	TCGA-BH-A1F8-01	0.398682	0.206909	0.196482
BRCA	TCGA-LL-A73Y-01	0.457416	0.216742	0.096494
BRCA	TCGA-LL-A8F5-01	0.376879	0.207814	0.24048
BRCA	TCGA-AR-A251-01	0.358101	0.207606	0.264951
BRCA	TCGA-AC-A5EH-01	0.38801	0.202629	0.113162
BRCA	TCGA-D8-A1JN-01	0.404266	0.209459	0.0139779
BRCA	TCGA-D8-A73U-01	0.450352	0.246219	-0.0504149
BRCA	TCGA-S3-AA10-01	0.454243	0.223869	0.276925
BRCA	TCGA-A2-A0T0-01	0.412567	0.201075	0.223801
BRCA	TCGA-A2-A0CR-01	0.502445	0.274284	0.00926474
BRCA	TCGA-E2-A1LG-01	0.334519	0.212326	0.250075
BRCA	TCGA-GM-A2DO-01	0.495419	0.260836	0.136175
BRCA	TCGA-AC-A3W5-01	0.363172	0.218422	0.116636
BRCA	TCGA-AR-A256-01	0.331243	0.162721	0.287941
BRCA	TCGA-C8-A3M7-01	0.441154	0.228713	0.0646869
BRCA	TCGA-UU-A93S-01	0.367826	0.176999	0.241881
BRCA	TCGA-BH-A0C0-01	0.497835	0.214641	0.20847
BRCA	TCGA-E2-A1LH-01	0.475713	0.224883	0.185618
BRCA	TCGA-GM-A2DH-01	0.491199	0.209211	0.26244
BRCA	TCGA-AR-A24Q-01	0.40783	0.203387	0.235154
BRCA	TCGA-D8-A27V-01	0.328195	0.216714	0.0363835
BRCA	TCGA-BH-A0DK-01	0.446354	0.236399	0.127597
BRCA	TCGA-D8-A1Y1-01	0.339608	0.195579	0.170276
BRCA	TCGA-AC-A6IW-01	0.483871	0.222012	0.239407
BRCA	TCGA-A2-A3Y0-01	0.409102	0.20735	0.263663
BRCA	TCGA-E2-A1IN-01	0.406361	0.198434	0.0613592
BRCA	TCGA-AC-A8OP-01	0.444317	0.207793	0.0543707
BRCA	TCGA-D8-A1JK-01	0.33674	0.202383	0.187516
BRCA	TCGA-OL-A5RW-01	0.398632	0.175992	0.198477
BRCA	TCGA-XX-A89A-01	0.388077	0.226254	0.0378918
BRCA	TCGA-A7-A5ZV-01	0.421541	0.195359	0.195709
BRCA	TCGA-C8-A8HP-01	0.48132	0.212723	0.165419
BRCA	TCGA-A1-A0SI-01	0.39719	0.206187	0.156142
BRCA	TCGA-BH-A0HK-01	0.389325	0.208823	0.0494715
BRCA	TCGA-D8-A1J9-01	0.408233	0.197897	0.148577
BRCA	TCGA-5L-AAT0-01	0.454018	0.221192	-0.0104963
BRCA	TCGA-C8-A274-01	0.364341	0.191187	0.131766
BRCA	TCGA-BH-A0BZ-01	0.378738	0.221855	0.187214
BRCA	TCGA-A7-A4SE-01	0.42299	0.206039	0.231192
BRCA	TCGA-LD-A74U-01	0.433828	0.206877	0.0282595
BRCA	TCGA-BH-A0HP-01	0.418904	0.206992	0.0706023
BRCA	TCGA-C8-A8HQ-01	0.404454	0.219785	0.199841
BRCA	TCGA-BH-A0HA-01	0.373383	0.227091	0.0391327
BRCA	TCGA-AR-A2LE-01	0.383986	0.195802	0.0252017
BRCA	TCGA-AR-A0TX-01	0.432763	0.218564	0.136559
BRCA	TCGA-A2-A25A-01	0.44685	0.224037	0.050943
BRCA	TCGA-AN-A0XW-01	0.390521	0.216974	0.163047
BRCA	TCGA-EW-A1IZ-01	0.491509	0.279813	0.117984
BRCA	TCGA-C8-A1HM-01	0.308963	0.214658	0.280638
BRCA	TCGA-A2-A0YK-01	0.422974	0.240793	0.00383304
BRCA	TCGA-E2-A10C-01	0.339628	0.211223	0.150361
BRCA	TCGA-EW-A1J5-01	0.385851	0.208564	0.107459
BRCA	TCGA-BH-A2L8-01	0.50268	0.226643	0.0466548
BRCA	TCGA-GM-A2D9-01	0.426483	0.219342	0.000992318
BRCA	TCGA-3C-AALI-01	0.352283	0.210378	0.196792
BRCA	TCGA-C8-A26Y-01	0.427553	0.185578	0.221533
BRCA	TCGA-D8-A1J8-01	0.419113	0.206789	0.220308
BRCA	TCGA-D8-A1XQ-01	0.305033	0.202524	0.18184
BRCA	TCGA-D8-A27G-01	0.459134	0.211734	0.0962653
BRCA	TCGA-AO-A128-01	0.420591	0.223956	0.191821
BRCA	TCGA-D8-A1XK-01	0.516205	0.193487	0.327564
BRCA	TCGA-AC-A5XS-01	0.429815	0.226744	0.0753982
BRCA	TCGA-AC-A23H-01	0.474928	0.192001	0.192724
CESC	TCGA-C5-A1BQ-01	0.42801	0.229616	0.267213
CESC	TCGA-C5-A2LZ-01	0.440921	0.183661	0.281897
CESC	TCGA-C5-A3HD-01	0.435374	0.176244	0.296918
CESC	TCGA-C5-A3HE-01	0.485643	0.218609	0.248475
CESC	TCGA-C5-A3HL-01	0.458489	0.202657	0.27549
CESC	TCGA-EA-A44S-01	0.386925	0.199964	0.296804
CESC	TCGA-EA-A4BA-01	0.40367	0.210114	0.228907
CESC	TCGA-EA-A50E-01	0.447234	0.193455	0.276446
CESC	TCGA-EA-A556-01	0.33626	0.204563	0.208323
CESC	TCGA-FU-A57G-01	0.429955	0.208693	0.110919
CESC	TCGA-HM-A4S6-01	0.450505	0.196994	0.264695
CESC	TCGA-MU-A51Y-01	0.531022	0.221896	0.229895
CESC	TCGA-MY-A5BD-01	0.418034	0.205346	0.293578
CESC	TCGA-MY-A5BE-01	0.552898	0.284586	0.252203
CESC	TCGA-MY-A5BF-01	0.431868	0.233318	0.300219
CESC	TCGA-ZJ-A8QQ-01	0.47968	0.15929	0.253748
CESC	TCGA-C5-A8YT-01	0.520781	0.211856	0.182805
CESC	TCGA-C5-A7CM-01	0.469494	0.192739	0.214062
CESC	TCGA-C5-A0TN-01	0.42882	0.187819	0.262507
CESC	TCGA-EK-A2RE-01	0.396465	0.179966	0.266333
CESC	TCGA-EA-A5ZD-01	0.447612	0.181193	0.26577
CESC	TCGA-JW-A5VG-01	0.470397	0.197669	0.293298
CESC	TCGA-Q1-A73S-01	0.280122	0.192656	0.282739
CESC	TCGA-EK-A2PK-01	0.342857	0.228621	0.187427
CESC	TCGA-VS-A9UQ-01	0.441349	0.18097	0.220184
CESC	TCGA-IR-A3L7-01	0.391849	0.180598	0.24339
CESC	TCGA-DS-A7WI-01	0.427539	0.179029	0.225509
CESC	TCGA-EK-A2RL-01	0.527796	0.201256	0.290198
CESC	TCGA-VS-A9UT-01	0.455587	0.226491	0.157526
CESC	TCGA-Q1-A6DV-01	0.51975	0.214171	0.277439
CESC	TCGA-EK-A2H1-01	0.546009	0.190904	0.229371
CESC	TCGA-C5-A3HF-01	0.502082	0.214292	0.175153
CESC	TCGA-DS-A7WF-01	0.394387	0.200922	0.235651
CESC	TCGA-EX-A1H5-01	0.4886	0.199061	0.28917
CESC	TCGA-VS-A8EG-01	0.447613	0.174852	0.290926
CESC	TCGA-EX-A3L1-01	0.538371	0.188336	0.224347
CESC	TCGA-UC-A7PD-01	0.478352	0.166486	0.2643
CESC	TCGA-C5-A1M9-01	0.455298	0.174208	0.302313
CESC	TCGA-IR-A3LC-01	0.419282	0.186184	0.267776
CESC	TCGA-LP-A5U3-01	0.412365	0.194476	0.288576
CESC	TCGA-VS-A9V2-01	0.452555	0.197173	0.237341
CESC	TCGA-C5-A2LT-01	0.495378	0.219482	0.173661
CESC	TCGA-C5-A1MP-01	0.479847	0.228329	0.2362
CESC	TCGA-EX-A8YF-01	0.474452	0.228491	0.225039
CESC	TCGA-DS-A3LQ-01	0.348367	0.182437	0.237055
CESC	TCGA-JW-A5VK-01	0.338656	0.178196	0.261761
CESC	TCGA-C5-A7CG-01	0.483996	0.246027	0.226627
CESC	TCGA-JW-A69B-01	0.456818	0.183901	0.184235
CESC	TCGA-LP-A4AX-01	0.509238	0.218425	0.279249
CESC	TCGA-BI-A20A-01	0.405814	0.223136	0.250858
CESC	TCGA-VS-A94Y-01	0.364553	0.166211	0.214228
CESC	TCGA-VS-A9UO-01	0.470126	0.195933	0.210292
CESC	TCGA-VS-A9V0-01	0.386293	0.146836	0.242161
CESC	TCGA-C5-A907-01	0.434165	0.169324	0.239218
CESC	TCGA-JX-A5QV-01	0.378211	0.191066	0.244881
CESC	TCGA-C5-A1MI-01	0.464822	0.220546	0.273399
CESC	TCGA-IR-A3LB-01	0.440834	0.225246	0.186439
CESC	TCGA-EX-A69M-01	0.498792	0.208073	0.190838
CESC	TCGA-VS-A8Q9-01	0.453169	0.171132	0.271832
CESC	TCGA-FU-A770-01	0.523367	0.203491	0.254037
CESC	TCGA-EA-A5O9-01	0.319144	0.200727	0.287644
CESC	TCGA-JX-A3PZ-01	0.30927	0.198613	0.229352
CESC	TCGA-ZJ-AAXF-01	0.442208	0.196455	0.212051
CESC	TCGA-FU-A3EO-01	0.479819	0.208531	0.196844
CESC	TCGA-LP-A4AU-01	0.485015	0.194978	0.227552
CESC	TCGA-C5-A8XI-01	0.501096	0.217998	0.221584
CESC	TCGA-UC-A7PI-01	0.442912	0.187462	0.210006
CESC	TCGA-C5-A2LS-01	0.488458	0.184316	0.266577
CESC	TCGA-HM-A3JK-01	0.523829	0.21166	0.171346
CESC	TCGA-EA-A411-01	0.339835	0.198761	0.26198
CESC	TCGA-EK-A2R9-01	0.496777	0.228876	0.263823
CESC	TCGA-RA-A741-01	0.430799	0.211296	0.16113
CESC	TCGA-C5-A1M8-01	0.361863	0.187341	0.298804
CESC	TCGA-DR-A0ZL-01	0.502482	0.185559	0.274797
CESC	TCGA-FU-A3TQ-01	0.450165	0.186559	0.265506
CESC	TCGA-C5-A1BN-01	0.383983	0.168892	0.306679
CESC	TCGA-C5-A1ME-01	0.432804	0.21803	0.189976
CESC	TCGA-C5-A2M2-01	0.488035	0.213366	0.240684
CESC	TCGA-EA-A1QT-01	0.387353	0.17574	0.291131
CESC	TCGA-Q1-A73R-01	0.398962	0.213611	0.288047
CESC	TCGA-ZJ-AAXN-01	0.344997	0.193891	0.225071
CESC	TCGA-C5-A1BE-01	0.458585	0.188423	0.26217
CESC	TCGA-EA-A5ZE-01	0.44823	0.191477	0.227834
CESC	TCGA-FU-A3TX-01	0.44747	0.219139	0.252713
CESC	TCGA-Q1-A5R3-01	0.383594	0.211019	0.170735
CESC	TCGA-JX-A3Q8-01	0.469591	0.21646	0.263606
CESC	TCGA-C5-A1M5-01	0.407821	0.215332	0.287064
CESC	TCGA-MA-AA3W-01	0.504666	0.24244	0.24767
CESC	TCGA-ZJ-AAX4-01	0.386792	0.194884	0.266056
CESC	TCGA-C5-A1BF-01	0.486651	0.201658	0.204603
CESC	TCGA-DS-A0VL-01	0.415997	0.205931	0.247322
CESC	TCGA-EA-A78R-01	0.524106	0.191647	0.257346
CESC	TCGA-C5-A7UC-01	0.39535	0.181933	0.273369
CESC	TCGA-EX-A69L-01	0.483426	0.208105	0.25289
CESC	TCGA-JW-A5VH-01	0.285903	0.22635	0.276825
CESC	TCGA-MA-AA43-01	0.468086	0.179172	0.224878
CESC	TCGA-C5-A1ML-01	0.450592	0.192692	0.244857
CESC	TCGA-C5-A7X3-01	0.419997	0.199708	0.196147
CESC	TCGA-JW-A5VI-01	0.380796	0.190651	0.278527
CESC	TCGA-ZX-AA5X-01	0.457207	0.18701	0.165199
CESC	TCGA-C5-A7CH-01	0.371904	0.181221	0.264696
CESC	TCGA-EA-A1QS-01	0.500844	0.187225	0.12385
CESC	TCGA-VS-A9UU-01	0.465294	0.175729	0.237465
CESC	TCGA-EK-A3GN-01	0.368086	0.150733	0.304614
CESC	TCGA-HG-A2PA-01	0.488346	0.209207	0.2255
CESC	TCGA-ZJ-A8QO-01	0.416146	0.212175	0.301817
CESC	TCGA-VS-A957-01	0.431218	0.161315	0.26738
CESC	TCGA-ZJ-AAX8-01	0.471552	0.204307	0.215973
CESC	TCGA-FU-A3WB-01	0.439005	0.169276	0.325406
CESC	TCGA-Q1-A5R1-01	0.45315	0.202016	0.210061
CESC	TCGA-Q1-A73Q-01	0.388708	0.183024	0.310097
CESC	TCGA-EA-A3QE-01	0.448852	0.220555	0.217785
CESC	TCGA-EA-A5ZF-01	0.376052	0.182283	0.278762
CESC	TCGA-C5-A7X8-01	0.494112	0.204207	0.201046
CESC	TCGA-EA-A6QX-01	0.398896	0.173321	0.246672
CESC	TCGA-VS-A8EH-01	0.439986	0.172692	0.207786
CESC	TCGA-C5-A2LV-01	0.456524	0.199261	0.295401
CESC	TCGA-C5-A7CJ-01	0.512267	0.202732	0.243791
CESC	TCGA-MA-AA3X-01	0.314912	0.185844	0.216106
CESC	TCGA-ZJ-AAXA-01	0.273002	0.169396	0.29014
CESC	TCGA-EK-A2GZ-01	0.486765	0.181236	0.242452
CESC	TCGA-VS-A9UM-01	0.358057	0.186454	0.258901
CESC	TCGA-VS-A8EB-01	0.444882	0.186884	0.274482
CESC	TCGA-VS-A94W-01	0.448517	0.213793	0.254521
CESC	TCGA-MU-A5YI-01	0.454347	0.22314	0.182831
CESC	TCGA-C5-A7XC-01	0.475239	0.204168	0.219358
CESC	TCGA-EA-A3HR-01	0.421349	0.187762	0.256191
CESC	TCGA-GH-A9DA-01	0.510602	0.208145	0.267371
CESC	TCGA-ZJ-AAXI-01	0.34066	0.192487	0.218485
CESC	TCGA-EA-A5FO-01	0.404933	0.187783	0.297339
CESC	TCGA-C5-A1MF-01	0.467834	0.209989	0.240325
CESC	TCGA-C5-A1MJ-01	0.532916	0.199841	0.262171
CESC	TCGA-EK-A2PI-01	0.38886	0.168001	0.262871
CESC	TCGA-FU-A3YQ-01	0.499422	0.199632	0.242328
CESC	TCGA-EK-A2RM-01	0.429472	0.194328	0.218247
CESC	TCGA-DG-A2KJ-01	0.471507	0.221371	0.171184
CESC	TCGA-ZJ-AAXD-01	0.403273	0.195289	0.271137
CESC	TCGA-VS-A8Q8-01	0.392242	0.20228	0.206318
CESC	TCGA-C5-A2M1-01	0.489407	0.218571	0.263418
CESC	TCGA-JW-A852-01	0.388248	0.174589	0.235836
CESC	TCGA-EA-A3HQ-01	0.463734	0.176087	0.296043
CESC	TCGA-VS-A9U5-01	0.416661	0.195465	0.244927
CESC	TCGA-C5-A8ZZ-01	0.374991	0.179525	0.268582
CESC	TCGA-VS-A954-01	0.491837	0.197145	0.292556
CESC	TCGA-VS-A9UV-01	0.39991	0.172532	0.324972
CESC	TCGA-FU-A23K-01	0.48982	0.208468	0.257394
CESC	TCGA-FU-A2QG-01	0.402377	0.183966	0.249822
CESC	TCGA-FU-A5XV-01	0.377667	0.193271	0.240446
CESC	TCGA-C5-A1M7-01	0.48451	0.183434	0.247899
CESC	TCGA-ZJ-AB0I-01	0.323595	0.182634	0.261249
CESC	TCGA-XS-A8TJ-01	0.49949	0.201167	0.221074
CESC	TCGA-ZJ-AAXJ-01	0.416251	0.192748	0.271072
CESC	TCGA-Q1-A6DW-01	0.471572	0.197551	0.3
CESC	TCGA-VS-A8QM-01	0.503593	0.236407	0.196649
CESC	TCGA-VS-A950-01	0.378376	0.163459	0.284405
CESC	TCGA-BI-A0VS-01	0.368913	0.209649	0.250885
CESC	TCGA-EA-A439-01	0.430248	0.203935	0.301099
CESC	TCGA-EK-A2RB-01	0.377273	0.183486	0.292565
CESC	TCGA-DS-A7WH-01	0.455879	0.210885	0.240661
CESC	TCGA-FU-A3NI-01	0.42765	0.201634	0.275262
CESC	TCGA-EA-A3QD-01	0.467756	0.239487	0.250089
CESC	TCGA-C5-A7CO-01	0.352655	0.197885	0.261823
CESC	TCGA-EX-A1H6-01	0.494884	0.214014	0.185515
CESC	TCGA-VS-AA62-01	0.49231	0.197634	0.230399
CESC	TCGA-C5-A1BI-01	0.451442	0.196077	0.299724
CESC	TCGA-C5-A2LY-01	0.494148	0.229655	0.233269
CESC	TCGA-EA-A3HT-01	0.439626	0.182513	0.247801
CESC	TCGA-JW-AAVH-01	0.320176	0.185558	0.28578
CESC	TCGA-LP-A4AW-01	0.493907	0.20462	0.219925
CESC	TCGA-VS-A9UB-01	0.44881	0.21133	0.259486
CESC	TCGA-DS-A5RQ-01	0.381088	0.204013	0.23898
CESC	TCGA-BI-A0VR-01	0.436358	0.22884	0.263271
CESC	TCGA-R2-A69V-01	0.521914	0.237871	0.188515
CESC	TCGA-C5-A1BM-01	0.415933	0.19965	0.235069
CESC	TCGA-DS-A0VK-01	0.448524	0.191981	0.208807
CESC	TCGA-VS-A8QF-01	0.453101	0.179375	0.25272
CESC	TCGA-C5-A7CL-01	0.460355	0.166072	0.263055
CESC	TCGA-ZJ-AB0H-01	0.429918	0.207625	0.240016
CESC	TCGA-C5-A7UI-01	0.442106	0.221883	0.233161
CESC	TCGA-MU-A8JM-01	0.489684	0.192678	0.242378
CESC	TCGA-VS-A9V4-01	0.403457	0.17993	0.243001
CESC	TCGA-EK-A2RO-01	0.451565	0.20488	0.282853
CESC	TCGA-C5-A1BJ-01	0.491154	0.190338	0.272307
CESC	TCGA-VS-A9UR-01	0.449486	0.178947	0.226712
CESC	TCGA-DS-A0VN-01	0.438979	0.214092	0.288192
CESC	TCGA-VS-A8QH-01	0.458368	0.180125	0.179733
CESC	TCGA-C5-A1M6-01	0.419331	0.17702	0.271104
CESC	TCGA-C5-A1MN-01	0.401523	0.17089	0.248497
CESC	TCGA-HM-A3JJ-01	0.430612	0.193158	0.226992
CESC	TCGA-VS-A8EI-01	0.470477	0.200166	0.211018
CESC	TCGA-VS-A9UY-01	0.309098	0.17665	0.267337
CESC	TCGA-VS-A952-01	0.428633	0.204588	0.213871
CESC	TCGA-EK-A2R7-01	0.409451	0.20561	0.283431
CESC	TCGA-IR-A3LF-01	0.478964	0.204043	0.251884
CESC	TCGA-C5-A8YR-01	0.23998	0.187957	0.244565
CESC	TCGA-C5-A7CK-01	0.455709	0.173457	0.295462
CESC	TCGA-FU-A23L-01	0.38289	0.231035	0.227157
CESC	TCGA-ZJ-A8QR-01	0.332987	0.174389	0.259569
CESC	TCGA-VS-A8EJ-01	0.374485	0.217859	0.209683
CESC	TCGA-EA-A97N-01	0.469601	0.18799	0.254557
CESC	TCGA-VS-A9UL-01	0.334272	0.169625	0.312041
CESC	TCGA-VS-A8EC-01	0.275201	0.17289	0.298407
CESC	TCGA-VS-A9UI-01	0.364249	0.20477	0.21637
CESC	TCGA-EA-A3Y4-01	0.398715	0.241554	0.193588
CESC	TCGA-EK-A2IP-01	0.415505	0.199265	0.248852
CESC	TCGA-VS-A9V5-01	0.388131	0.196789	0.240567
CESC	TCGA-VS-A8QC-01	0.447127	0.179338	0.288478
CESC	TCGA-C5-A1BK-01	0.500162	0.230739	0.210035
CESC	TCGA-PN-A8MA-01	0.30346	0.177638	0.267395
CESC	TCGA-ZJ-AAXB-01	0.334786	0.200442	0.312594
CESC	TCGA-C5-A7UE-01	0.428158	0.191285	0.265374
CESC	TCGA-EK-A2RN-01	0.378388	0.190475	0.212641
CESC	TCGA-4J-AA1J-01	0.37007	0.176933	0.256687
CESC	TCGA-Q1-A6DT-01	0.458497	0.164516	0.261869
CESC	TCGA-C5-A8YQ-01	0.36016	0.194576	0.196467
CESC	TCGA-LP-A7HU-01	0.456018	0.227568	0.27416
CESC	TCGA-EK-A2PL-01	0.414825	0.198888	0.20682
CESC	TCGA-MA-AA3Y-01	0.529929	0.206663	0.265559
CESC	TCGA-EK-A2RC-01	0.454247	0.207771	0.235555
CESC	TCGA-VS-A9V1-01	0.452321	0.180141	0.215299
CESC	TCGA-VS-A9V3-01	0.395295	0.187257	0.252472
CESC	TCGA-EK-A2H0-01	0.451679	0.164544	0.258246
CESC	TCGA-MY-A913-01	0.428541	0.188062	0.251079
CESC	TCGA-VS-A9UC-01	0.411481	0.19529	0.21742
CESC	TCGA-VS-A9U7-01	0.417133	0.187016	0.277429
CESC	TCGA-ZJ-AAXT-01	0.365291	0.187927	0.296361
CESC	TCGA-DG-A2KL-01	0.407232	0.197664	0.251784
CESC	TCGA-C5-A1BL-01	0.405838	0.217584	0.262375
CESC	TCGA-EK-A3GM-01	0.512362	0.186227	0.199746
CESC	TCGA-MA-AA3Z-01	0.431373	0.204675	0.275909
CESC	TCGA-DG-A2KM-01	0.505219	0.271139	0.194336
CESC	TCGA-VS-A9UD-01	0.363643	0.213749	0.246495
CESC	TCGA-VS-A8QA-01	0.490458	0.176929	0.287245
CESC	TCGA-FU-A3HY-01	0.394766	0.1771	0.305171
CESC	TCGA-VS-A9UZ-01	0.510018	0.187255	0.2453
CESC	TCGA-C5-A2LX-01	0.43861	0.252072	0.245703
CESC	TCGA-VS-A9UP-01	0.4332	0.177259	0.281455
CESC	TCGA-LP-A5U2-01	0.473607	0.222283	0.290228
CESC	TCGA-EA-A43B-01	0.42758	0.220515	0.229606
CESC	TCGA-C5-A7UH-01	0.342429	0.17441	0.290278
CESC	TCGA-FU-A40J-01	0.415219	0.206966	0.216442
CESC	TCGA-JW-A5VJ-01	0.437888	0.184713	0.270634
CESC	TCGA-VS-A9UH-01	0.476033	0.205114	0.251573
CESC	TCGA-C5-A8XK-01	0.43917	0.16473	0.279336
CESC	TCGA-EK-A2RK-01	0.451493	0.224202	0.249958
CESC	TCGA-EK-A2RA-01	0.371425	0.199686	0.282709
CESC	TCGA-C5-A7X5-01	0.414558	0.174186	0.266546
CESC	TCGA-EK-A3GJ-01	0.494277	0.205511	0.288374
CESC	TCGA-C5-A8XH-01	0.473939	0.199603	0.255729
CESC	TCGA-DS-A0VM-01	0.416732	0.198823	0.286985
CESC	TCGA-Q1-A73P-01	0.505518	0.208975	0.226216
CESC	TCGA-VS-A959-01	0.424115	0.200719	0.224622
CESC	TCGA-C5-A1MK-01	0.440656	0.193028	0.245456
CESC	TCGA-VS-A9UJ-01	0.37332	0.190989	0.224934
CESC	TCGA-EK-A2PM-01	0.384825	0.182384	0.281333
CESC	TCGA-VS-A94X-01	0.388952	0.183021	0.265903
CESC	TCGA-EK-A2R8-01	0.458253	0.179237	0.28835
CESC	TCGA-VS-A8EL-01	0.557298	0.198435	0.243416
CESC	TCGA-C5-A8XJ-01	0.423315	0.194823	0.247815
CESC	TCGA-EK-A2RJ-01	0.387781	0.208896	0.19036
CESC	TCGA-DG-A2KK-01	0.465345	0.207471	0.251365
CESC	TCGA-IR-A3LI-01	0.454455	0.189321	0.205782
CESC	TCGA-IR-A3LL-01	0.505152	0.229695	0.231953
CESC	TCGA-C5-A1MH-01	0.481867	0.207812	0.256978
CESC	TCGA-Q1-A5R2-01	0.395439	0.195517	0.23725
CESC	TCGA-ZJ-AAXU-01	0.419159	0.218021	0.267092
CESC	TCGA-VS-A953-01	0.498395	0.187627	0.32303
CESC	TCGA-VS-A9U6-01	0.396785	0.189679	0.223475
CESC	TCGA-UC-A7PF-01	0.477375	0.229453	0.251642
CESC	TCGA-MA-AA42-01	0.4252	0.248961	0.214518
CESC	TCGA-MA-AA41-01	0.404016	0.187021	0.306564
CESC	TCGA-EK-A2PG-01	0.431013	0.169644	0.278811
CESC	TCGA-VS-A94Z-01	0.454048	0.229471	0.270768
CESC	TCGA-EA-A3HS-01	0.420437	0.190228	0.235287
CESC	TCGA-JX-A3Q0-01	0.344892	0.20176	0.261921
CESC	TCGA-VS-A958-01	0.437573	0.222638	0.278145
CESC	TCGA-IR-A3LH-01	0.497783	0.229761	0.211364
CESC	TCGA-DR-A0ZM-01	0.433665	0.237024	0.147219
CESC	TCGA-IR-A3LA-01	0.245995	0.201044	0.273643
CESC	TCGA-EA-A410-01	0.268887	0.227587	0.267594
CESC	TCGA-EK-A3GK-01	0.385498	0.192172	0.264439
CESC	TCGA-IR-A3LK-01	0.368921	0.211473	0.292121
CESC	TCGA-Q1-A73O-01	0.522305	0.196524	0.27277
CESC	TCGA-2W-A8YY-01	0.390845	0.186147	0.215684
COAD	TCGA-A6-2679-01	0.441102	0.0694818	-0.0439293
COAD	TCGA-A6-2680-01	0.416365	0.0476071	0.0399246
COAD	TCGA-A6-6140-01	0.4278	0.185143	0.235066
COAD	TCGA-A6-6141-01	0.44487	0.220586	0.175251
COAD	TCGA-AA-3488-01	0.345454	0.0452404	0.0878165
COAD	TCGA-AA-3494-01	0.29276	0.0576767	0.0629787
COAD	TCGA-AA-3495-01	0.413469	0.193497	0.210991
COAD	TCGA-AZ-4313-01	0.402202	0.204119	0.287312
COAD	TCGA-AZ-4684-01	0.35842	0.20514	0.22227
COAD	TCGA-D5-6923-01	0.42458	0.190631	0.235749
COAD	TCGA-CA-5255-01	0.505573	0.185951	0.182615
COAD	TCGA-A6-A567-01	0.366449	0.198508	0.162378
COAD	TCGA-A6-5664-01	0.497369	0.226702	0.200655
COAD	TCGA-AZ-4323-01	0.532265	0.223526	0.190405
COAD	TCGA-CK-5912-01	0.327773	0.185277	0.217104
COAD	TCGA-CA-5797-01	0.336886	0.199596	0.21883
COAD	TCGA-D5-5541-01	0.406832	0.198956	0.226089
COAD	TCGA-CK-6748-01	0.500752	0.207762	0.100347
COAD	TCGA-CM-4748-01	0.418175	0.054136	0.0446059
COAD	TCGA-AY-A8YK-01	0.375492	0.177891	0.20137
COAD	TCGA-CA-5796-01	0.391326	0.199366	0.109342
COAD	TCGA-F4-6463-01	0.431193	0.209745	0.17517
COAD	TCGA-AZ-4308-01	0.423756	0.0577795	0.00353645
COAD	TCGA-F4-6805-01	0.515	0.197534	0.211593
COAD	TCGA-D5-6898-01	0.360234	0.18145	0.212084
COAD	TCGA-AZ-6607-01	0.445258	0.230562	0.110642
COAD	TCGA-CM-5344-01	0.410959	0.203007	0.182232
COAD	TCGA-CM-6164-01	0.441523	0.206375	0.188817
COAD	TCGA-DM-A1DB-01	0.430025	0.192185	0.261864
COAD	TCGA-AZ-6603-01	0.389442	0.187884	0.179317
COAD	TCGA-AM-5820-01	0.382335	0.198213	0.191592
COAD	TCGA-G4-6321-01	0.425736	0.219787	0.0592489
COAD	TCGA-CA-5256-01	0.362648	0.218911	0.232538
COAD	TCGA-F4-6704-01	0.437167	0.210096	0.158055
COAD	TCGA-AZ-4681-01	0.285045	0.0413995	0.079492
COAD	TCGA-CM-6167-01	0.519625	0.216473	0.0865712
COAD	TCGA-AA-3655-01	0.434666	0.180899	0.229912
COAD	TCGA-AZ-4682-01	0.427434	0.202281	0.218174
COAD	TCGA-AZ-5403-01	0.450005	0.196346	0.204198
COAD	TCGA-CM-6679-01	0.446732	0.214449	0.146458
COAD	TCGA-A6-6652-01	0.38459	0.193129	0.177562
COAD	TCGA-G4-6307-01	0.355256	0.185481	0.207776
COAD	TCGA-AD-6963-01	0.457014	0.205604	0.264736
COAD	TCGA-A6-6648-01	0.398447	0.18853	0.274907
COAD	TCGA-D5-6541-01	0.465422	0.197873	0.122535
COAD	TCGA-A6-6142-01	0.37863	0.209706	0.13769
COAD	TCGA-CM-4750-01	0.329567	0.0631132	0.0826803
COAD	TCGA-QG-A5YX-01	0.284327	0.180889	0.234959
COAD	TCGA-CM-6166-01	0.424402	0.195163	0.238612
COAD	TCGA-AY-A71X-01	0.299704	0.193884	0.155594
COAD	TCGA-NH-A50U-01	0.302622	0.194252	0.225784
COAD	TCGA-A6-6651-01	0.491995	0.219876	0.15044
COAD	TCGA-DM-A28E-01	0.491382	0.205403	0.208438
COAD	TCGA-AD-A5EK-01	0.401965	0.206018	0.21281
COAD	TCGA-CA-6715-01	0.314244	0.19557	0.245611
COAD	TCGA-CM-6680-01	0.374483	0.222004	0.145148
COAD	TCGA-CM-5868-01	0.424185	0.19937	0.234147
COAD	TCGA-D5-6539-01	0.505123	0.191157	0.222206
COAD	TCGA-CM-6675-01	0.321431	0.190139	0.248641
COAD	TCGA-DM-A288-01	0.412048	0.198161	0.215915
COAD	TCGA-CM-4751-01	0.421618	0.202372	0.202733
COAD	TCGA-AZ-4616-01	0.473218	0.228229	0.214125
COAD	TCGA-A6-A56B-01	0.389226	0.188614	0.199483
COAD	TCGA-AZ-5407-01	0.379393	0.227424	0.212205
COAD	TCGA-CK-5915-01	0.469238	0.192156	0.244993
COAD	TCGA-CM-6170-01	0.439202	0.194175	0.168623
COAD	TCGA-CK-4947-01	0.426152	0.206497	0.211052
COAD	TCGA-G4-6627-01	0.506855	0.219653	0.148623
COAD	TCGA-A6-2685-01	0.457359	0.206572	0.102025
COAD	TCGA-G4-6303-01	0.435344	0.186132	0.182098
COAD	TCGA-NH-A6GA-01	0.397489	0.206666	0.187454
COAD	TCGA-QG-A5Z1-01	0.483021	0.209059	0.169703
COAD	TCGA-CM-5862-01	0.347134	0.208843	0.183431
COAD	TCGA-CM-6169-01	0.407738	0.217814	0.123596
COAD	TCGA-CM-4747-01	0.418763	0.2031	0.140778
COAD	TCGA-CM-6161-01	0.415728	0.211357	0.216365
COAD	TCGA-DM-A28M-01	0.433291	0.203183	0.221397
COAD	TCGA-G4-6323-01	0.436653	0.229095	0.11655
COAD	TCGA-D5-6536-01	0.452488	0.194258	0.177156
COAD	TCGA-DM-A282-01	0.418953	0.206677	0.190668
COAD	TCGA-DM-A28C-01	0.454606	0.199017	0.164749
COAD	TCGA-AU-3779-01	0.474682	0.20305	0.177077
COAD	TCGA-D5-5537-01	0.398783	0.193368	0.159375
COAD	TCGA-CK-4948-01	0.362439	0.183718	0.235089
COAD	TCGA-CM-6163-01	0.447336	0.201858	0.207511
COAD	TCGA-CM-6172-01	0.475803	0.200367	0.211051
COAD	TCGA-4N-A93T-01	0.365626	0.185149	0.0962718
COAD	TCGA-D5-6537-01	0.42417	0.202997	0.271206
COAD	TCGA-CM-6676-01	0.414262	0.196647	0.187976
COAD	TCGA-AD-6888-01	0.368741	0.184556	0.187582
COAD	TCGA-AD-6890-01	0.395601	0.204658	0.228834
COAD	TCGA-CM-5349-01	0.523207	0.202362	0.215691
COAD	TCGA-AA-3489-01	0.511171	0.220238	0.165018
COAD	TCGA-AY-6386-01	0.464489	0.197811	0.222555
COAD	TCGA-D5-5539-01	0.435693	0.191029	0.19864
COAD	TCGA-D5-6529-01	0.449678	0.198568	0.176436
COAD	TCGA-DM-A28K-01	0.398124	0.18438	0.23424
COAD	TCGA-F4-6806-01	0.42781	0.213987	0.128898
COAD	TCGA-D5-6920-01	0.461848	0.196957	0.20623
COAD	TCGA-D5-6922-01	0.348711	0.185546	0.200331
COAD	TCGA-D5-7000-01	0.348761	0.189632	0.227195
COAD	TCGA-F4-6854-01	0.423653	0.188197	0.205384
COAD	TCGA-F4-6855-01	0.326743	0.196418	0.116299
COAD	TCGA-G4-6306-01	0.371809	0.201091	0.178961
COAD	TCGA-DM-A1D0-01	0.38763	0.179764	0.250137
COAD	TCGA-G4-6293-01	0.388252	0.203208	0.132212
COAD	TCGA-A6-6138-01	0.446163	0.198412	0.183794
COAD	TCGA-CM-6165-01	0.43492	0.195952	0.165721
COAD	TCGA-DM-A1D6-01	0.461191	0.183489	0.242899
COAD	TCGA-F4-6569-01	0.469898	0.217778	0.142702
COAD	TCGA-CM-5860-01	0.393269	0.203747	0.21741
COAD	TCGA-CA-6719-01	0.431186	0.205547	0.156302
COAD	TCGA-D5-6929-01	0.413357	0.198156	0.179866
COAD	TCGA-NH-A6GC-01	0.35558	0.201423	0.115044
COAD	TCGA-D5-6926-01	0.415372	0.198324	0.180278
COAD	TCGA-AD-6965-01	0.248419	0.190181	0.26878
COAD	TCGA-NH-A8F8-01	0.415608	0.204923	0.139418
COAD	TCGA-A6-6137-01	0.393629	0.207077	0.152526
COAD	TCGA-D5-5538-01	0.329525	0.199355	0.193709
COAD	TCGA-D5-6532-01	0.38945	0.1934	0.238994
COAD	TCGA-NH-A50T-01	0.319261	0.176754	0.273079
COAD	TCGA-AY-5543-01	0.397608	0.208157	0.222602
COAD	TCGA-DM-A28H-01	0.376003	0.171632	0.317214
COAD	TCGA-A6-6649-01	0.486684	0.198464	0.195068
COAD	TCGA-DM-A28G-01	0.408895	0.197036	0.161402
COAD	TCGA-AZ-6605-01	0.475079	0.211776	0.160885
COAD	TCGA-CK-6747-01	0.407046	0.195972	0.217832
COAD	TCGA-AD-6548-01	0.421197	0.207701	0.260486
COAD	TCGA-DM-A0XF-01	0.446979	0.184971	0.236647
COAD	TCGA-AA-3660-01	0.417165	0.181583	0.24738
COAD	TCGA-F4-6459-01	0.407079	0.191353	0.17553
COAD	TCGA-CM-4752-01	0.402823	0.0660852	0.0380835
COAD	TCGA-D5-6932-01	0.38472	0.203468	0.188666
COAD	TCGA-D5-5540-01	0.393058	0.211611	0.308467
COAD	TCGA-4T-AA8H-01	0.302446	0.200623	0.192377
COAD	TCGA-A6-5667-01	0.438177	0.188463	0.22618
COAD	TCGA-3L-AA1B-01	0.448159	0.202911	0.119558
COAD	TCGA-AA-3511-01	0.443007	0.188846	0.175972
COAD	TCGA-DM-A1D9-01	0.390432	0.182791	0.233907
COAD	TCGA-A6-2671-01	0.404707	0.0603922	0.0592558
COAD	TCGA-AZ-6600-01	0.431505	0.197443	0.194235
COAD	TCGA-CM-6678-01	0.462593	0.196522	0.162332
COAD	TCGA-CM-6677-01	0.346479	0.186942	0.245656
COAD	TCGA-D5-6538-01	0.315284	0.201263	0.20192
COAD	TCGA-DM-A280-01	0.507268	0.190094	0.22887
COAD	TCGA-A6-5662-01	0.311506	0.202356	0.137844
COAD	TCGA-5M-AATE-01	0.363278	0.191825	0.221443
COAD	TCGA-F4-6808-01	0.365865	0.194037	0.209814
COAD	TCGA-CK-5914-01	0.423238	0.212713	0.256461
COAD	TCGA-DM-A1HA-01	0.31093	0.201532	0.184152
COAD	TCGA-G4-6626-01	0.423203	0.17764	0.265762
COAD	TCGA-DM-A28A-01	0.376619	0.197716	0.226759
COAD	TCGA-A6-6782-01	0.437907	0.196748	0.165889
COAD	TCGA-DM-A1D7-01	0.440041	0.201294	0.236954
COAD	TCGA-F4-6461-01	0.439935	0.208533	0.136539
COAD	TCGA-G4-6315-01	0.461272	0.190033	0.229096
COAD	TCGA-AA-3712-01	0.381064	0.191775	0.241914
COAD	TCGA-D5-6924-01	0.400908	0.193092	0.214149
COAD	TCGA-AY-A54L-01	0.32715	0.206131	0.242357
COAD	TCGA-CM-4744-01	0.335755	0.212271	0.241081
COAD	TCGA-F4-6460-01	0.44674	0.205041	0.160633
COAD	TCGA-AZ-6606-01	0.48603	0.196338	0.248506
COAD	TCGA-QG-A5YW-01	0.32446	0.188569	0.160253
COAD	TCGA-G4-6294-01	0.439304	0.198967	0.20104
COAD	TCGA-RU-A8FL-01	0.359876	0.176426	0.260614
COAD	TCGA-CK-4952-01	0.320854	0.192239	0.288867
COAD	TCGA-CM-5341-01	0.40913	0.0683623	0.0436407
COAD	TCGA-D5-6534-01	0.494261	0.206002	0.040987
COAD	TCGA-AA-3506-01	0.349383	0.199581	0.187554
COAD	TCGA-F4-6809-01	0.505277	0.22813	0.145296
COAD	TCGA-CA-6716-01	0.477787	0.216956	0.121082
COAD	TCGA-AD-6899-01	0.422584	0.201235	0.177633
COAD	TCGA-G4-6299-01	0.475634	0.22398	0.207527
COAD	TCGA-A6-4105-01	0.450572	0.212266	0.244297
COAD	TCGA-AA-3496-01	0.334005	0.198608	0.171375
COAD	TCGA-A6-A566-01	0.433941	0.210121	0.173672
COAD	TCGA-NH-A50V-01	0.444334	0.205104	0.134685
COAD	TCGA-SS-A7HO-01	0.290498	0.201154	0.234873
COAD	TCGA-D5-6533-01	0.406438	0.186711	0.223725
COAD	TCGA-F4-6807-01	0.473064	0.221501	0.179887
COAD	TCGA-G4-6298-01	0.444485	0.192506	0.17869
COAD	TCGA-QG-A5YV-01	0.3897	0.207486	0.248521
COAD	TCGA-CK-4950-01	0.48564	0.20939	0.209421
COAD	TCGA-DM-A1D8-01	0.408427	0.197878	0.191577
COAD	TCGA-DM-A0XD-01	0.417933	0.193244	0.238414
COAD	TCGA-CK-6751-01	0.44071	0.212272	0.240499
COAD	TCGA-D5-6535-01	0.400885	0.195226	0.198019
COAD	TCGA-G4-6297-01	0.391336	0.216182	0.17672
COAD	TCGA-NH-A6GB-01	0.340631	0.19843	0.236282
COAD	TCGA-DM-A0X9-01	0.333716	0.193505	0.246803
COAD	TCGA-DM-A1D4-01	0.416653	0.191757	0.225305
COAD	TCGA-DM-A285-01	0.351884	0.187039	0.20981
COAD	TCGA-A6-5666-01	0.337286	0.203698	0.246507
COAD	TCGA-AA-3502-01	0.3091	0.211351	0.177373
COAD	TCGA-A6-6654-01	0.517123	0.211538	0.161691
COAD	TCGA-G4-6322-01	0.339039	0.196779	0.211045
COAD	TCGA-D5-6531-01	0.375452	0.198952	0.22895
COAD	TCGA-5M-AAT4-01	0.388626	0.178337	0.240934
COAD	TCGA-CM-5348-01	0.384607	0.19094	0.11614
COAD	TCGA-T9-A92H-01	0.362401	0.194064	0.226912
COAD	TCGA-CM-5864-01	0.289399	0.195368	0.216106
COAD	TCGA-CA-5254-01	0.49784	0.190216	0.176818
COAD	TCGA-AZ-4614-01	0.3684	0.196291	0.226369
COAD	TCGA-AY-A69D-01	0.459366	0.195378	0.259938
COAD	TCGA-A6-2675-01	0.420667	0.191041	0.102186
COAD	TCGA-CM-6168-01	0.486059	0.201589	0.204351
COAD	TCGA-G4-6295-01	0.296615	0.227131	0.260101
COAD	TCGA-AY-6196-01	0.449895	0.219844	0.0472411
COAD	TCGA-A6-5657-01	0.536977	0.215495	0.211184
COAD	TCGA-QL-A97D-01	0.419275	0.208927	0.238866
COAD	TCGA-A6-5660-01	0.349473	0.202826	0.180574
COAD	TCGA-AD-6901-01	0.406655	0.21931	0.0715575
COAD	TCGA-DM-A28F-01	0.336503	0.174503	0.217578
COAD	TCGA-A6-2681-01	0.406498	0.0542263	0.0124605
COAD	TCGA-DM-A1DA-01	0.32911	0.210704	0.265877
COAD	TCGA-G4-6311-01	0.489369	0.198292	0.21374
COAD	TCGA-D5-6931-01	0.379616	0.193802	0.239413
COAD	TCGA-AZ-6599-01	0.303093	0.208444	0.166661
COAD	TCGA-A6-A565-01	0.545253	0.227095	0.128114
COAD	TCGA-A6-4107-01	0.417759	0.0692908	0.0449011
COAD	TCGA-F4-6703-01	0.520079	0.215901	0.158793
COAD	TCGA-D5-6927-01	0.490547	0.204231	0.238133
COAD	TCGA-CM-4746-01	0.298127	0.0642857	0.072244
COAD	TCGA-AZ-4615-01	0.392575	0.235976	0.216018
COAD	TCGA-G4-6309-01	0.407911	0.192877	0.275273
COAD	TCGA-CK-5913-01	0.409134	0.198594	0.25127
COAD	TCGA-CM-6674-01	0.483428	0.212214	0.228472
COAD	TCGA-AU-6004-01	0.50574	0.20584	0.218875
COAD	TCGA-G4-6304-01	0.518373	0.209628	0.18634
COAD	TCGA-AA-3713-01	0.408076	0.211529	0.229554
COAD	TCGA-F4-6856-01	0.432886	0.196842	0.22569
COAD	TCGA-D5-6530-01	0.396026	0.225698	0.185175
COAD	TCGA-QG-A5Z2-01	0.456981	0.208178	0.190283
COAD	TCGA-AY-6197-01	0.468111	0.20653	0.22009
COAD	TCGA-G4-6586-01	0.436182	0.20194	0.227893
COAD	TCGA-A6-6653-01	0.484146	0.1986	0.252736
COAD	TCGA-CM-4743-01	0.491732	0.218865	0.212488
COAD	TCGA-CK-6746-01	0.383281	0.209173	0.267661
COAD	TCGA-DM-A1HB-01	0.464324	0.185754	0.260998
COAD	TCGA-CM-6171-01	0.410152	0.199233	0.235213
COAD	TCGA-D5-6540-01	0.43741	0.206878	0.261507
COAD	TCGA-D5-6930-01	0.482564	0.217267	0.233345
COAD	TCGA-AM-5821-01	0.46123	0.233379	0.281442
COAD	TCGA-AD-A5EJ-01	0.474884	0.19549	0.25133
COAD	TCGA-CK-5916-01	0.47498	0.205901	0.254557
COAD	TCGA-CM-5861-01	0.417501	0.201951	0.205108
COAD	TCGA-AD-5900-01	0.486888	0.223281	0.227787
COAD	TCGA-AD-6964-01	0.429816	0.228643	0.160024
COAD	TCGA-F4-6570-01	0.476257	0.218418	0.184346
COAD	TCGA-D5-6928-01	0.430241	0.243605	0.179002
COAD	TCGA-AD-6895-01	0.467996	0.226922	0.219896
COAD	TCGA-G4-6302-01	0.548356	0.212126	0.0814156
COAD	TCGA-AA-3663-01	0.477544	0.203204	0.229579
COAD	TCGA-G4-6628-01	0.505548	0.215793	0.238577
COAD	TCGA-5M-AAT6-01	0.475155	0.199357	0.233274
COAD	TCGA-G4-6588-01	0.452856	0.203663	0.278691
COAD	TCGA-AA-3492-01	0.427689	0.200251	0.248836
COAD	TCGA-AZ-6598-01	0.421528	0.216545	0.24383
COAD	TCGA-G4-6320-01	0.404264	0.211762	0.19896
COAD	TCGA-NH-A5IV-01	0.363419	0.217702	0.211424
COAD	TCGA-CA-6718-01	0.486176	0.210019	0.281083
COAD	TCGA-AA-3510-01	0.463922	0.0725889	0.0782908
COAD	TCGA-A6-2686-01	0.355696	0.218136	0.181311
COAD	TCGA-CK-4951-01	0.465318	0.195924	0.222122
COAD	TCGA-AZ-4315-01	0.429643	0.213972	0.268188
ESCA	TCGA-KH-A6WC-01	0.501337	0.111074	0.0500581
ESCA	TCGA-LN-A49N-01	0.447279	0.133506	0.134606
ESCA	TCGA-IG-A3YC-01	0.463295	0.148691	0.110223
ESCA	TCGA-L5-A8NU-01	0.458017	0.157902	-0.00204508
ESCA	TCGA-IG-A625-01	0.357262	0.132994	0.114195
ESCA	TCGA-LN-A4A5-01	0.497394	0.130916	0.156364
ESCA	TCGA-LN-A4A3-01	0.437958	0.101361	0.175215
ESCA	TCGA-VR-A8ER-01	0.453802	0.121624	0.164804
ESCA	TCGA-IG-A6QS-01	0.422966	0.130441	0.210968
ESCA	TCGA-L5-A4OM-01	0.312752	0.102545	0.202923
ESCA	TCGA-JY-A6FE-01	0.27538	0.107252	0.199224
ESCA	TCGA-LN-A49O-01	0.445426	0.126848	0.231345
ESCA	TCGA-LN-A49X-01	0.472578	0.124472	0.197685
ESCA	TCGA-L5-A4OF-01	0.374391	0.126732	0.0632601
ESCA	TCGA-LN-A7HZ-01	0.355349	0.139226	0.210744
ESCA	TCGA-LN-A9FR-01	0.490959	0.117712	0.138758
ESCA	TCGA-IG-A5S3-01	0.399218	0.112566	0.180407
ESCA	TCGA-L5-A88Z-01	0.379659	0.113854	0.0858525
ESCA	TCGA-LN-A4MQ-01	0.4067	0.11487	0.190542
ESCA	TCGA-R6-A6XQ-01	0.245934	0.114648	0.196011
ESCA	TCGA-IG-A3YB-01	0.474617	0.134588	0.000505845
ESCA	TCGA-L5-A43H-01	0.436335	0.147365	0.130828
ESCA	TCGA-LN-A49P-01	0.467107	0.151237	0.154614
ESCA	TCGA-M9-A5M8-01	0.435105	0.130612	0.17409
ESCA	TCGA-L7-A56G-01	0.380036	0.109548	0.168522
ESCA	TCGA-L5-A88S-01	0.399858	0.130728	0.0798215
ESCA	TCGA-IG-A3YA-01	0.488675	0.14205	0.15994
ESCA	TCGA-LN-A49K-01	0.362175	0.134468	0.16063
ESCA	TCGA-XP-A8T6-01	0.359345	0.0984933	0.157182
ESCA	TCGA-L5-A8NT-01	0.414788	0.13158	0.0717941
ESCA	TCGA-LN-A5U6-01	0.428226	0.106174	0.202561
ESCA	TCGA-Z6-A9VB-01	0.342642	0.101185	0.212621
ESCA	TCGA-R6-A6DN-01	0.411001	0.0992259	0.230182
ESCA	TCGA-LN-A7HV-01	0.328532	0.101599	0.187644
ESCA	TCGA-JY-A6FB-01	0.447366	0.131826	0.169675
ESCA	TCGA-LN-A8I1-01	0.352259	0.135149	0.124184
ESCA	TCGA-LN-A8HZ-01	0.319281	0.10558	0.199453
ESCA	TCGA-XP-A8T8-01	0.348498	0.0973164	0.220109
ESCA	TCGA-LN-A9FQ-01	0.381751	0.119122	0.15584
ESCA	TCGA-L5-A4OS-01	0.438314	0.136728	0.174428
ESCA	TCGA-VR-A8EY-01	0.293574	0.102437	0.197751
ESCA	TCGA-VR-AA4D-01	0.383817	0.122307	0.227922
ESCA	TCGA-LN-A4A4-01	0.314923	0.116106	0.147957
ESCA	TCGA-VR-A8Q7-01	0.342171	0.0877741	0.221387
ESCA	TCGA-JY-A93D-01	0.429743	0.142256	0.0653192
ESCA	TCGA-LN-A7HW-01	0.322118	0.115992	0.153665
ESCA	TCGA-JY-A93C-01	0.397789	0.123392	0.103446
ESCA	TCGA-JY-A93F-01	0.350435	0.116762	0.184938
ESCA	TCGA-S8-A6BW-01	0.414279	0.105933	0.16209
ESCA	TCGA-V5-AASV-01	0.409967	0.106189	0.177902
ESCA	TCGA-L5-A4OP-01	0.371971	0.138099	0.0673485
ESCA	TCGA-LN-A9FO-01	0.313082	0.150006	0.203432
ESCA	TCGA-L5-A4OO-01	0.439382	0.168088	0.032274
ESCA	TCGA-L5-A8NL-01	0.491585	0.126872	0.117871
ESCA	TCGA-VR-A8EP-01	0.345064	0.136998	0.153004
ESCA	TCGA-IG-A50L-01	0.360047	0.136211	0.179347
ESCA	TCGA-VR-A8EU-01	0.434054	0.123453	0.209414
ESCA	TCGA-R6-A6L4-01	0.462113	0.0941669	0.132701
ESCA	TCGA-R6-A8W5-01	0.393603	0.101093	0.203583
ESCA	TCGA-VR-AA7D-01	0.440293	0.136189	0.224632
ESCA	TCGA-LN-A49R-01	0.288519	0.125032	0.179656
ESCA	TCGA-VR-A8EW-01	0.329396	0.11366	0.195111
ESCA	TCGA-R6-A8WG-01	0.274634	0.112188	0.199119
ESCA	TCGA-R6-A6Y2-01	0.395832	0.128443	0.122622
ESCA	TCGA-L5-A8NN-01	0.3137	0.101916	0.174054
ESCA	TCGA-LN-A49V-01	0.416643	0.107886	0.262914
ESCA	TCGA-X8-AAAR-01	0.471091	0.157766	0.0344909
ESCA	TCGA-R6-A6L6-01	0.423581	0.11634	0.153667
ESCA	TCGA-IG-A97I-01	0.434408	0.119471	0.155001
ESCA	TCGA-2H-A9GN-01	0.301458	0.11171	0.200633
ESCA	TCGA-JY-A6F8-01	0.395802	0.104162	0.153606
ESCA	TCGA-L5-A8NV-01	0.453191	0.141019	0.0675638
ESCA	TCGA-VR-A8EX-01	0.41545	0.12024	0.144037
ESCA	TCGA-ZR-A9CJ-01	0.446027	0.118571	0.148083
ESCA	TCGA-LN-A5U7-01	0.387038	0.0976299	0.217461
ESCA	TCGA-LN-A7HX-01	0.260191	0.104985	0.214456
ESCA	TCGA-L5-A8NF-01	0.327296	0.131067	0.125431
ESCA	TCGA-L5-A8NH-01	0.297288	0.127628	0.145792
ESCA	TCGA-LN-A4A8-01	0.326899	0.135564	0.219569
ESCA	TCGA-R6-A8WC-01	0.324736	0.106891	0.197551
ESCA	TCGA-JY-A6FH-01	0.364191	0.0984618	0.183853
ESCA	TCGA-S8-A6BV-01	0.485943	0.141473	0.0486029
ESCA	TCGA-JY-A6FD-01	0.431915	0.122856	0.176061
ESCA	TCGA-JY-A938-01	0.476934	0.127467	0.177464
ESCA	TCGA-R6-A8W8-01	0.36916	0.106669	0.146719
ESCA	TCGA-L5-A43C-01	0.44838	0.145259	0.0751474
ESCA	TCGA-LN-A4A2-01	0.349437	0.0962213	0.235152
ESCA	TCGA-IG-A51D-01	0.413131	0.123187	0.223087
ESCA	TCGA-2H-A9GO-01	0.343538	0.112396	0.195338
ESCA	TCGA-V5-AASW-01	0.356717	0.113607	0.20406
ESCA	TCGA-2H-A9GQ-01	0.305188	0.123789	0.176857
ESCA	TCGA-L5-A4OX-01	0.447282	0.142095	0.188559
ESCA	TCGA-IG-A8O2-01	0.321996	0.135234	0.132985
ESCA	TCGA-R6-A6KZ-01	0.386397	0.110703	0.160015
ESCA	TCGA-L5-A88W-01	0.364827	0.112806	0.154043
ESCA	TCGA-L5-A8NG-01	0.423876	0.132185	0.096251
ESCA	TCGA-LN-A49U-01	0.236462	0.0825839	0.213219
ESCA	TCGA-L5-A8NW-01	0.337676	0.113516	0.102804
ESCA	TCGA-L5-A4OR-01	0.314275	0.124575	0.156582
ESCA	TCGA-LN-A49S-01	0.393934	0.118891	0.146046
ESCA	TCGA-L5-A4OG-01	0.394727	0.130813	0.120372
ESCA	TCGA-LN-A49L-01	0.412979	0.139109	0.248407
ESCA	TCGA-LN-A4MR-01	0.374419	0.127612	0.106174
ESCA	TCGA-L5-A891-01	0.248346	0.125565	0.201392
ESCA	TCGA-LN-A7HY-01	0.436715	0.145699	0.148049
ESCA	TCGA-Q9-A6FU-01	0.355122	0.102514	0.162472
ESCA	TCGA-L5-A4OH-01	0.301227	0.10672	0.142439
ESCA	TCGA-VR-A8EQ-01	0.43628	0.139096	0.116969
ESCA	TCGA-VR-A8EZ-01	0.333983	0.114741	0.234136
ESCA	TCGA-VR-AA7B-01	0.407756	0.134374	0.172801
ESCA	TCGA-L5-A88V-01	0.378567	0.11261	0.195071
ESCA	TCGA-Z6-A8JE-01	0.332039	0.124521	0.22687
ESCA	TCGA-L5-A4OU-01	0.472635	0.154689	0.131435
ESCA	TCGA-JY-A93E-01	0.469462	0.140523	0.0568962
ESCA	TCGA-Q9-A6FW-01	0.439532	0.127352	0.0316726
ESCA	TCGA-L5-A8NK-01	0.371857	0.118327	0.110317
ESCA	TCGA-R6-A6XG-01	0.369146	0.100006	0.191189
ESCA	TCGA-2H-A9GI-01	0.39075	0.131361	0.123473
ESCA	TCGA-2H-A9GK-01	0.431261	0.152967	0.0816259
ESCA	TCGA-L5-A43I-01	0.321884	0.112187	0.133782
ESCA	TCGA-Z6-A8JD-01	0.476281	0.130995	0.193813
ESCA	TCGA-IG-A3I8-01	0.360142	0.14085	0.159684
ESCA	TCGA-L5-A8NI-01	0.383599	0.130743	0.177088
ESCA	TCGA-V5-A7RE-01	0.324738	0.0916327	0.213791
ESCA	TCGA-2H-A9GL-01	0.400902	0.13865	0.194901
ESCA	TCGA-IG-A4QS-01	0.323329	0.142586	0.132692
ESCA	TCGA-RE-A7BO-01	0.377029	0.120552	0.157177
ESCA	TCGA-JY-A6FG-01	0.278289	0.109889	0.000874281
ESCA	TCGA-LN-A4A9-01	0.314316	0.136212	0.0651533
ESCA	TCGA-L5-A8NJ-01	0.379056	0.120524	0.191969
ESCA	TCGA-IG-A3Y9-01	0.4805	0.126164	0.141895
ESCA	TCGA-L5-A8NR-01	0.338232	0.135053	0.128471
ESCA	TCGA-L5-A4OT-01	0.330713	0.144182	0.112664
ESCA	TCGA-V5-A7RB-01	0.452669	0.0962668	0.179328
ESCA	TCGA-L5-A8NE-01	0.27838	0.116321	0.145606
ESCA	TCGA-L5-A8NQ-01	0.452109	0.121578	0.0929481
ESCA	TCGA-IG-A4P3-01	0.394768	0.146734	0.132655
ESCA	TCGA-L5-A4OW-01	0.415883	0.125306	0.187824
ESCA	TCGA-L5-A4OJ-01	0.316471	0.111589	0.150703
ESCA	TCGA-LN-A49Y-01	0.209899	0.156519	0.193841
ESCA	TCGA-2H-A9GF-01	0.317282	0.115645	0.165421
ESCA	TCGA-IG-A5B8-01	0.386216	0.11374	0.136075
ESCA	TCGA-L5-A4OE-01	0.415931	0.147481	0.11478
ESCA	TCGA-2H-A9GR-01	0.469252	0.133824	0.1069
ESCA	TCGA-Z6-AAPN-01	0.462655	0.134905	0.160479
ESCA	TCGA-L5-A8NS-01	0.407001	0.146038	0.0782129
ESCA	TCGA-LN-A9FP-01	0.509506	0.135694	0.0239134
ESCA	TCGA-V5-AASX-01	0.450741	0.13788	0.129736
ESCA	TCGA-L5-A43J-01	0.463718	0.129739	0.153977
ESCA	TCGA-IC-A6RE-01	0.352505	0.118711	0.166618
ESCA	TCGA-L5-A8NM-01	0.461491	0.136514	0.182258
ESCA	TCGA-L5-A4OI-01	0.39633	0.112945	0.145911
HNSC	TCGA-BB-7861-01	0.470156	0.240955	0.233965
HNSC	TCGA-BB-7862-01	0.413182	0.208331	0.244186
HNSC	TCGA-BB-7863-01	0.419845	0.153956	0.169472
HNSC	TCGA-BB-7864-01	0.385316	0.179874	0.28216
HNSC	TCGA-BB-7866-01	0.431504	0.19602	0.295914
HNSC	TCGA-BB-7871-01	0.409861	0.219832	0.177671
HNSC	TCGA-BB-7872-01	0.468289	0.190606	0.157245
HNSC	TCGA-CQ-7067-01	0.44505	0.174104	0.173575
HNSC	TCGA-CR-7393-01	0.552138	0.223062	0.0869753
HNSC	TCGA-CV-5431-01	0.41833	0.21293	0.213601
HNSC	TCGA-CV-7409-01	0.353537	0.18503	0.244501
HNSC	TCGA-DQ-7590-01	0.444932	0.226392	0.230041
HNSC	TCGA-DQ-7594-01	0.433469	0.192809	0.238258
HNSC	TCGA-DQ-7595-01	0.304118	0.180475	0.205238
HNSC	TCGA-H7-8502-01	0.40399	0.203088	0.275118
HNSC	TCGA-HD-7917-01	0.374548	0.175373	0.272414
HNSC	TCGA-HL-7533-01	0.4088	0.185097	0.276484
HNSC	TCGA-CN-6017-01	0.539836	0.230972	0.109424
HNSC	TCGA-CV-A45T-01	0.491028	0.210838	0.192734
HNSC	TCGA-D6-6827-01	0.455999	0.171708	0.195649
HNSC	TCGA-CV-A6K0-01	0.486016	0.20854	0.156767
HNSC	TCGA-BA-A6DB-01	0.50452	0.218877	0.0924105
HNSC	TCGA-KU-A6H8-01	0.534756	0.210385	0.108116
HNSC	TCGA-CV-5971-01	0.541274	0.210072	0.10821
HNSC	TCGA-CR-7392-01	0.475385	0.203431	0.134265
HNSC	TCGA-DQ-7593-01	0.463211	0.235849	0.237679
HNSC	TCGA-CN-4733-01	0.524749	0.227297	0.165385
HNSC	TCGA-CQ-5329-01	0.46066	0.196797	0.234073
HNSC	TCGA-CV-A464-01	0.481464	0.193679	0.173288
HNSC	TCGA-QK-A6IF-01	0.420458	0.215357	0.203152
HNSC	TCGA-CQ-6229-01	0.510358	0.189678	0.181729
HNSC	TCGA-DQ-7596-01	0.464397	0.188175	0.274749
HNSC	TCGA-BA-A6DG-01	0.528739	0.219227	0.0568284
HNSC	TCGA-BB-4217-01	0.51423	0.222373	0.211062
HNSC	TCGA-CR-5249-01	0.457852	0.200169	0.229539
HNSC	TCGA-CV-5979-01	0.326907	0.174869	0.213611
HNSC	TCGA-CR-6493-01	0.417673	0.158101	0.268181
HNSC	TCGA-CV-A465-01	0.445609	0.170454	0.193256
HNSC	TCGA-CQ-7065-01	0.345573	0.170382	0.181208
HNSC	TCGA-CR-6470-01	0.467402	0.229338	0.229804
HNSC	TCGA-CV-7100-01	0.448332	0.183732	0.268265
HNSC	TCGA-HD-7831-01	0.483048	0.189849	0.103922
HNSC	TCGA-CR-5250-01	0.386561	0.190583	0.205119
HNSC	TCGA-H7-A6C4-01	0.484079	0.196591	0.131387
HNSC	TCGA-MZ-A5BI-01	0.451561	0.229261	0.220038
HNSC	TCGA-DQ-7591-01	0.398058	0.225674	0.296024
HNSC	TCGA-UP-A6WW-01	0.3398	0.210826	0.239886
HNSC	TCGA-CN-5358-01	0.490019	0.212067	0.136383
HNSC	TCGA-BA-5153-01	0.462454	0.209183	0.260809
HNSC	TCGA-CN-A6UY-01	0.381567	0.244946	0.236727
HNSC	TCGA-MZ-A6I9-01	0.393332	0.19264	0.260737
HNSC	TCGA-P3-A5QE-01	0.365974	0.241782	0.254229
HNSC	TCGA-CR-6488-01	0.465455	0.18902	0.129327
HNSC	TCGA-CV-7410-01	0.528834	0.219161	0.202574
HNSC	TCGA-IQ-A61J-01	0.460198	0.194119	0.114733
HNSC	TCGA-CR-6482-01	0.464955	0.198629	0.216205
HNSC	TCGA-CN-A499-01	0.396716	0.187383	0.295918
HNSC	TCGA-IQ-A61O-01	0.385961	0.192006	0.109558
HNSC	TCGA-HD-A634-01	0.350099	0.146823	0.331465
HNSC	TCGA-BB-4228-01	0.388529	0.206251	0.289505
HNSC	TCGA-CN-4737-01	0.330329	0.1789	0.124501
HNSC	TCGA-CR-7372-01	0.434313	0.180722	0.185236
HNSC	TCGA-CR-7397-01	0.478657	0.193377	0.156204
HNSC	TCGA-BA-5557-01	0.498077	0.192174	0.136168
HNSC	TCGA-BA-A4IH-01	0.417977	0.215585	0.312768
HNSC	TCGA-CR-6467-01	0.466116	0.22814	0.276263
HNSC	TCGA-QK-A652-01	0.496324	0.188072	0.128061
HNSC	TCGA-CV-7236-01	0.484062	0.185565	0.19967
HNSC	TCGA-CV-6433-01	0.43506	0.235792	0.298154
HNSC	TCGA-D6-6515-01	0.514072	0.205275	0.196192
HNSC	TCGA-CN-A6V7-01	0.376268	0.171323	0.280363
HNSC	TCGA-D6-6824-01	0.512621	0.201147	0.107059
HNSC	TCGA-C9-A480-01	0.483874	0.17253	0.152268
HNSC	TCGA-CV-A6JT-01	0.442707	0.195669	0.0632945
HNSC	TCGA-UF-A7JC-01	0.426441	0.181655	0.220525
HNSC	TCGA-CN-4725-01	0.423029	0.149348	0.234554
HNSC	TCGA-CN-6996-01	0.516015	0.193023	0.209031
HNSC	TCGA-CQ-5325-01	0.514244	0.228997	0.181738
HNSC	TCGA-CR-7376-01	0.535003	0.220897	0.161505
HNSC	TCGA-CV-7429-01	0.426192	0.199021	0.216198
HNSC	TCGA-CQ-6227-01	0.47793	0.179812	0.15492
HNSC	TCGA-BA-A6DD-01	0.447517	0.220008	0.228867
HNSC	TCGA-CV-7180-01	0.449622	0.1831	0.231659
HNSC	TCGA-MT-A51X-01	0.3711	0.179646	0.186192
HNSC	TCGA-F7-A622-01	0.37623	0.168529	0.216405
HNSC	TCGA-IQ-7632-01	0.395392	0.196633	0.186673
HNSC	TCGA-TN-A7HI-01	0.407055	0.222632	0.287685
HNSC	TCGA-CN-A49C-01	0.4172	0.177989	0.263386
HNSC	TCGA-CV-5973-01	0.326529	0.170886	0.0824891
HNSC	TCGA-BA-6873-01	0.468915	0.182803	0.252785
HNSC	TCGA-CQ-5323-01	0.370149	0.183165	0.262775
HNSC	TCGA-CV-5443-01	0.444017	0.20035	0.254934
HNSC	TCGA-MT-A7BN-01	0.279761	0.218443	0.183237
HNSC	TCGA-UF-A718-01	0.391761	0.194261	0.170418
HNSC	TCGA-BB-8601-01	0.309749	0.178318	0.260481
HNSC	TCGA-CQ-5324-01	0.35549	0.185141	0.200639
HNSC	TCGA-F7-A620-01	0.503955	0.213819	0.233069
HNSC	TCGA-HD-7754-01	0.43119	0.197368	0.215206
HNSC	TCGA-T2-A6X0-01	0.39295	0.234941	0.265456
HNSC	TCGA-CR-5243-01	0.314994	0.198942	0.267697
HNSC	TCGA-CQ-5330-01	0.524073	0.193029	0.203032
HNSC	TCGA-CV-6950-01	0.383988	0.189927	0.250677
HNSC	TCGA-QK-A6IJ-01	0.437935	0.176639	0.178925
HNSC	TCGA-CV-A460-01	0.486845	0.21667	0.210833
HNSC	TCGA-QK-A6IH-01	0.30127	0.190078	0.171004
HNSC	TCGA-UF-A7JS-01	0.405905	0.202131	0.176432
HNSC	TCGA-CQ-6224-01	0.482577	0.188299	0.136112
HNSC	TCGA-CV-A6JO-01	0.511518	0.20163	0.170491
HNSC	TCGA-DQ-5630-01	0.492649	0.213649	0.128826
HNSC	TCGA-P3-A5QA-01	0.381375	0.192113	0.219563
HNSC	TCGA-P3-A6T2-01	0.47287	0.193523	0.26979
HNSC	TCGA-WA-A7H4-01	0.471575	0.184991	0.180598
HNSC	TCGA-CN-4726-01	0.457582	0.180704	0.140204
HNSC	TCGA-HD-8634-01	0.48518	0.165053	0.223118
HNSC	TCGA-CQ-A4CE-01	0.445888	0.190368	0.178651
HNSC	TCGA-BB-A6UM-01	0.369251	0.20492	0.278024
HNSC	TCGA-CR-7369-01	0.435931	0.182771	0.243397
HNSC	TCGA-F7-A61W-01	0.340887	0.168313	0.257551
HNSC	TCGA-BB-A5HZ-01	0.387939	0.170762	0.149149
HNSC	TCGA-CR-5247-01	0.365197	0.186073	0.213181
HNSC	TCGA-CV-A45Y-01	0.492574	0.21626	0.137903
HNSC	TCGA-BB-4225-01	0.405667	0.219844	0.246887
HNSC	TCGA-D6-6517-01	0.505999	0.1654	0.215151
HNSC	TCGA-MT-A51W-01	0.482681	0.186124	0.216025
HNSC	TCGA-HD-8314-01	0.431084	0.195738	0.23122
HNSC	TCGA-CN-4742-01	0.366261	0.189355	0.18066
HNSC	TCGA-BA-5559-01	0.429212	0.229557	0.244956
HNSC	TCGA-CN-6022-01	0.397723	0.181934	0.217801
HNSC	TCGA-CN-A6V6-01	0.397193	0.22961	0.229441
HNSC	TCGA-CV-6939-01	0.450881	0.202705	0.22465
HNSC	TCGA-HD-8224-01	0.365874	0.194	0.146661
HNSC	TCGA-CN-5365-01	0.423298	0.183303	0.255494
HNSC	TCGA-CN-A642-01	0.347631	0.203464	0.171351
HNSC	TCGA-UF-A7JH-01	0.364925	0.181429	0.189002
HNSC	TCGA-UF-A7JJ-01	0.46168	0.223312	0.0974348
HNSC	TCGA-CQ-A4CG-01	0.279548	0.172217	0.24366
HNSC	TCGA-CV-5976-01	0.476047	0.170857	0.18712
HNSC	TCGA-HD-A6I0-01	0.431452	0.210495	0.204523
HNSC	TCGA-D6-6825-01	0.450148	0.1962	0.208439
HNSC	TCGA-QK-A6V9-01	0.446323	0.217387	0.288415
HNSC	TCGA-CN-A63V-01	0.428254	0.190902	0.163115
HNSC	TCGA-DQ-7592-01	0.412472	0.200636	0.202805
HNSC	TCGA-UF-A7JV-01	0.474927	0.190651	0.20463
HNSC	TCGA-CV-6436-01	0.4735	0.218988	0.197956
HNSC	TCGA-CV-A6JN-01	0.395776	0.201779	0.186187
HNSC	TCGA-CR-7382-01	0.508835	0.201795	0.205211
HNSC	TCGA-H7-A76A-01	0.4558	0.230359	0.159215
HNSC	TCGA-BB-4224-01	0.437661	0.165363	0.296584
HNSC	TCGA-CR-6477-01	0.455375	0.185622	0.208204
HNSC	TCGA-BA-5151-01	0.513021	0.17284	0.185011
HNSC	TCGA-IQ-A6SH-01	0.418928	0.194939	0.187287
HNSC	TCGA-P3-A6T8-01	0.44715	0.190504	0.178441
HNSC	TCGA-CR-7380-01	0.430441	0.171342	0.208578
HNSC	TCGA-HD-A6HZ-01	0.427104	0.206942	0.223006
HNSC	TCGA-CV-A6JD-01	0.44134	0.205432	0.125193
HNSC	TCGA-QK-A64Z-01	0.46749	0.182324	0.186775
HNSC	TCGA-BA-6870-01	0.444275	0.202914	0.202455
HNSC	TCGA-D6-A6EO-01	0.316563	0.184148	0.214247
HNSC	TCGA-P3-A6T0-01	0.32025	0.182657	0.199551
HNSC	TCGA-BA-7269-01	0.41383	0.197382	0.143127
HNSC	TCGA-CQ-A4CB-01	0.557403	0.190997	0.27075
HNSC	TCGA-CV-A45R-01	0.397225	0.205196	0.108941
HNSC	TCGA-BA-A6DL-01	0.413186	0.179344	0.216497
HNSC	TCGA-CV-5977-01	0.418532	0.178507	0.254653
HNSC	TCGA-CV-A6JY-01	0.388066	0.182147	0.169342
HNSC	TCGA-CQ-7069-01	0.441515	0.183381	0.12199
HNSC	TCGA-P3-A6SW-01	0.454424	0.228059	0.23843
HNSC	TCGA-D6-A6EQ-01	0.42139	0.188215	0.147211
HNSC	TCGA-CN-6998-01	0.466001	0.178869	0.165973
HNSC	TCGA-CR-7401-01	0.484564	0.179436	0.154746
HNSC	TCGA-BA-A4IF-01	0.446123	0.173903	0.252693
HNSC	TCGA-CN-4736-01	0.449315	0.203144	0.134487
HNSC	TCGA-D6-A6EM-01	0.465884	0.212403	0.242658
HNSC	TCGA-HD-7753-01	0.429646	0.183047	0.225568
HNSC	TCGA-CV-7090-01	0.42702	0.194393	0.218999
HNSC	TCGA-D6-A4Z9-01	0.464635	0.175282	0.278238
HNSC	TCGA-CQ-A4C9-01	0.417784	0.188326	0.241101
HNSC	TCGA-DQ-5631-01	0.405724	0.163099	0.230969
HNSC	TCGA-BB-8596-01	0.461649	0.190408	0.17066
HNSC	TCGA-CR-6473-01	0.392433	0.189129	0.302084
HNSC	TCGA-D6-A6EN-01	0.467375	0.229439	0.224333
HNSC	TCGA-F7-8298-01	0.398843	0.189818	0.275767
HNSC	TCGA-DQ-5624-01	0.45772	0.190341	0.126209
HNSC	TCGA-QK-AA3K-01	0.3856	0.224527	0.196216
HNSC	TCGA-CN-5366-01	0.516751	0.192107	0.194332
HNSC	TCGA-CV-6003-01	0.352242	0.169498	0.26343
HNSC	TCGA-F7-A61V-01	0.376254	0.186464	0.224248
HNSC	TCGA-BA-A6DI-01	0.423705	0.182796	0.167808
HNSC	TCGA-D6-6826-01	0.516863	0.190504	0.196819
HNSC	TCGA-HD-7832-01	0.383721	0.172283	0.30369
HNSC	TCGA-IQ-A6SG-01	0.335098	0.192452	0.209285
HNSC	TCGA-CN-5370-01	0.427597	0.181521	0.195222
HNSC	TCGA-CQ-A4CI-01	0.369782	0.20531	0.297269
HNSC	TCGA-CN-5367-01	0.426658	0.177333	0.237679
HNSC	TCGA-CR-6474-01	0.471991	0.195547	0.164488
HNSC	TCGA-MT-A67D-01	0.476319	0.187816	0.212107
HNSC	TCGA-CN-4738-01	0.477082	0.196923	0.121431
HNSC	TCGA-D6-8568-01	0.44352	0.194316	0.256408
HNSC	TCGA-DQ-7588-01	0.367416	0.171882	0.299417
HNSC	TCGA-F7-A50G-01	0.452448	0.196391	0.15329
HNSC	TCGA-QK-A8ZB-01	0.412628	0.198838	0.131317
HNSC	TCGA-BA-A4II-01	0.48392	0.189765	0.217933
HNSC	TCGA-T2-A6WZ-01	0.404243	0.195608	0.199583
HNSC	TCGA-CX-A4AQ-01	0.434679	0.227316	0.195317
HNSC	TCGA-CN-6989-01	0.459672	0.196303	0.207095
HNSC	TCGA-CN-5355-01	0.483087	0.179	0.211131
HNSC	TCGA-CV-A6JZ-01	0.491822	0.23861	0.24536
HNSC	TCGA-MT-A67A-01	0.408115	0.182095	0.185228
HNSC	TCGA-CN-6018-01	0.504593	0.200495	0.246931
HNSC	TCGA-F7-A61S-01	0.435654	0.190617	0.219445
HNSC	TCGA-C9-A47Z-01	0.3698	0.176226	0.17676
HNSC	TCGA-CV-A45V-01	0.416297	0.188635	0.158802
HNSC	TCGA-UF-A7JD-01	0.321839	0.195511	0.215112
HNSC	TCGA-CN-6023-01	0.44657	0.21914	0.226587
HNSC	TCGA-CQ-6223-01	0.396627	0.194595	0.190833
HNSC	TCGA-CQ-7068-01	0.472156	0.210856	0.208711
HNSC	TCGA-CR-6480-01	0.434097	0.184179	0.258198
HNSC	TCGA-CN-A49B-01	0.452134	0.205123	0.24934
HNSC	TCGA-P3-A6T3-01	0.313597	0.191569	0.160785
HNSC	TCGA-CQ-6228-01	0.335139	0.200942	0.189922
HNSC	TCGA-CV-7243-01	0.411584	0.188067	0.14514
HNSC	TCGA-CV-7183-01	0.435545	0.178105	0.147474
HNSC	TCGA-UF-A7JK-01	0.349893	0.166547	0.169708
HNSC	TCGA-CN-4731-01	0.380957	0.195661	0.200117
HNSC	TCGA-CQ-A4C6-01	0.501216	0.186887	0.205155
HNSC	TCGA-KU-A66T-01	0.295121	0.165633	0.252922
HNSC	TCGA-BB-A6UO-01	0.43861	0.198465	0.201024
HNSC	TCGA-CQ-6220-01	0.46297	0.177945	0.213492
HNSC	TCGA-CV-5439-01	0.411859	0.193775	0.161821
HNSC	TCGA-BA-5149-01	0.389375	0.181406	0.278685
HNSC	TCGA-TN-A7HJ-01	0.395098	0.189252	0.200371
HNSC	TCGA-CN-6012-01	0.409935	0.204561	0.200608
HNSC	TCGA-CQ-7072-01	0.402093	0.190718	0.129333
HNSC	TCGA-CV-A45X-01	0.449754	0.177776	0.187886
HNSC	TCGA-CV-7411-01	0.464028	0.200911	0.110772
HNSC	TCGA-UF-A7JF-01	0.384907	0.182032	0.175012
HNSC	TCGA-BA-A6D8-01	0.365705	0.200613	0.188248
HNSC	TCGA-CR-7373-01	0.414733	0.192497	0.24868
HNSC	TCGA-BA-A6DE-01	0.331026	0.171377	0.224664
HNSC	TCGA-CR-7383-01	0.459712	0.194841	0.257039
HNSC	TCGA-CV-6959-01	0.456923	0.18871	0.226003
HNSC	TCGA-CV-7433-01	0.487375	0.216581	0.195386
HNSC	TCGA-CN-6016-01	0.545782	0.202467	0.0184959
HNSC	TCGA-CN-A498-01	0.440915	0.179367	0.205831
HNSC	TCGA-CV-7407-01	0.460629	0.190073	0.192675
HNSC	TCGA-CR-7389-01	0.417682	0.182904	0.124178
HNSC	TCGA-QK-A8ZA-01	0.329549	0.186935	0.239769
HNSC	TCGA-CN-6994-01	0.338578	0.179238	0.172484
HNSC	TCGA-CN-A49A-01	0.308343	0.169404	0.22095
HNSC	TCGA-QK-A6IG-01	0.336826	0.194476	0.286904
HNSC	TCGA-CN-4728-01	0.493042	0.20418	0.141699
HNSC	TCGA-CV-5440-01	0.298458	0.185838	0.111466
HNSC	TCGA-4P-AA8J-01	0.456849	0.198735	0.149394
HNSC	TCGA-CR-6478-01	0.505377	0.194232	0.250096
HNSC	TCGA-CR-7377-01	0.467943	0.216666	0.191819
HNSC	TCGA-D6-A6EP-01	0.327648	0.208566	0.10895
HNSC	TCGA-QK-AA3J-01	0.359235	0.207632	0.229358
HNSC	TCGA-CR-6487-01	0.493999	0.243488	0.250992
HNSC	TCGA-CV-A6JU-01	0.427465	0.205982	0.135513
HNSC	TCGA-P3-A6T6-01	0.415515	0.175445	0.261421
HNSC	TCGA-CN-6019-01	0.468869	0.212139	0.0142659
HNSC	TCGA-CR-6471-01	0.476201	0.206208	0.252876
HNSC	TCGA-CR-7404-01	0.440237	0.19355	0.268582
HNSC	TCGA-D6-8569-01	0.453725	0.170134	0.255503
HNSC	TCGA-P3-A5Q6-01	0.415202	0.164618	0.220505
HNSC	TCGA-CN-5364-01	0.465263	0.164742	0.275142
HNSC	TCGA-HD-A633-01	0.388605	0.186	0.264526
HNSC	TCGA-QK-A8Z9-01	0.421374	0.210435	0.131936
HNSC	TCGA-BA-6871-01	0.347993	0.22486	0.283373
HNSC	TCGA-CV-7423-01	0.397742	0.17069	0.217616
HNSC	TCGA-IQ-A61G-01	0.373742	0.195539	0.251588
HNSC	TCGA-BA-5555-01	0.372895	0.186621	0.232885
HNSC	TCGA-CR-6491-01	0.44606	0.184442	0.219171
HNSC	TCGA-RS-A6TP-01	0.31114	0.198387	0.294094
HNSC	TCGA-BA-A4IG-01	0.393628	0.19203	0.284322
HNSC	TCGA-CV-7104-01	0.462327	0.190845	0.156596
HNSC	TCGA-IQ-7630-01	0.410914	0.19017	0.218783
HNSC	TCGA-BA-4074-01	0.395254	0.184796	0.305857
HNSC	TCGA-CX-7219-01	0.504181	0.191579	0.217931
HNSC	TCGA-CQ-7063-01	0.487892	0.19433	0.176184
HNSC	TCGA-CV-A6JE-01	0.383176	0.230071	0.160447
HNSC	TCGA-CN-4741-01	0.413437	0.178337	0.252758
HNSC	TCGA-QK-A8Z7-01	0.224276	0.216171	0.247927
HNSC	TCGA-CR-7385-01	0.451465	0.212196	0.27148
HNSC	TCGA-CV-7422-01	0.449739	0.183968	0.246859
HNSC	TCGA-F7-8489-01	0.483029	0.209327	0.184643
HNSC	TCGA-P3-A6T7-01	0.45178	0.201867	0.213033
HNSC	TCGA-BA-5556-01	0.487772	0.205334	0.186432
[truncated: 4,971 more rows]
