# Supplementary material for: DNA methylation loss promotes immune evasion of tumours with high mutation and copy number load
Source: Nat Commun. 2019 Sep 19;10:4278. doi: 10.1038/s41467-019-12159-9 (PMC6753140; doi:10.1038/s41467-019-12159-9)
Supplement: Supplementary file 5 — Supplementary Data 2 [file 41467_2019_12159_MOESM5_ESM.xlsx]

## Sheet: Sheet1
Supplementary Data 2
Genes with differential replication timing
a. Late-replicating genes				b. Early-replicating genes
gene	t-statistic	Bonferroni-corrected P value		gene	t-statistic	Bonferroni-corrected P value
FIP1L1	-4.91008	0		SCAPER	6.77049	0
SAMD12	-6.01684	6.97306e-238		DOCK3	5.7595	0
MAGI2	-3.53166	1.37377e-181		DENND1A	7.51458	0
EXT1	-4.85885	3.26065e-137		AGAP1	4.54916	1.10695e-232
LTBP1	-3.87824	5.34326e-131		RNGTT	5.94635	1.82712e-186
FRMD4A	-2.8751	8.98656e-127		PTPRN2	3.0652	2.16332e-183
NTM	-3.50739	2.46709e-125		ITFG1	6.07791	2.90857e-173
NRXN3	-2.67963	5.76513e-124		CACNA1D	6.60585	1.01146e-169
LEKR1	-5.62146	7.84656e-119		DNAJC1	6.83339	5.60147e-168
CLDN11	-3.65842	4.57865e-116		NOS1	11.8201	2.0096e-165
CUBN	-4.19449	8.06567e-103		PRDM16	5.19275	2.79282e-163
SH3RF3	-3.71808	1.36668e-100		SHANK2	3.91909	4.57671e-159
PALM2-AKAP2	-3.81753	2.17471e-98		CIT	9.67888	2.10656e-157
AKAP2	-3.81753	2.17471e-98		SUMF1	3.87486	2.96572e-157
LAMA2	-3.36325	2.27633e-97		TRAPPC9	3.22593	1.0529e-153
HBG2	-5.0103	8.5214e-94		DNAH14	4.04878	1.20562e-148
RAP1GDS1	-5.66965	2.5695e-93		INADL	4.5455	6.34886e-146
CWC27	-4.72055	1.35295e-91		MSI2	4.1889	9.51993e-143
CADPS	-6.41836	2.8208e-89		STX8	4.84801	8.57887e-141
ARL15	-4.02247	5.04767e-89		NEBL	4.27706	1.86271e-137
TSPAN5	-5.32161	9.01549e-83		PCDHA1	6.13698	2.50052e-136
MAMDC2	-5.03261	2.11309e-80		PCDHA2	6.17711	1.50184e-134
OSBPL8	-4.54586	2.37744e-80		DIS3L2	4.86937	7.78506e-134
RGS6	-2.70701	2.44237e-78		PCDHA3	6.25517	9.39945e-131
ZHX3	-5.86892	4.22215e-75		FBXW8	11.3639	8.44541e-129
POU6F2	-2.87401	5.27796e-74		PCDHA4	6.29266	1.00167e-128
HDAC9	-2.38974	3.32873e-73		PDSS2	4.79157	4.056e-124
LNX1	-5.80286	4.78711e-71		PCDHA5	6.39377	5.10246e-122
ADAMTS6	-4.47012	2.43284e-70		GSG1L	5.04493	1.6042e-120
KCNQ5	-2.61922	1.86246e-69		PCCA	3.85599	1.69392e-120
COL24A1	-2.89621	6.16598e-69		PCDHA6	6.42229	1.48612e-119
FILIP1L	-3.49896	1.6546e-68		GPR98	3.24848	8.60308e-118
ABI3BP	-3.63056	1.93667e-64		PCDHA7	6.44789	5.59126e-117
ADAMTS12	-3.02555	4.50917e-64		RPS6KC1	5.57654	5.92431e-117
GLRA1	-6.29276	1.4225e-63		TMEM132B	4.23441	7.35141e-113
ARHGAP24	-2.74414	5.06048e-62		PCDHA8	6.49014	1.61821e-111
MSRB3	-4.2029	9.29741e-62		CLYBL	5.53061	9.49546e-111
CAMK2D	-3.2901	1.64446e-61		CAMK1D	3.40744	1.60444e-110
PALM2	-3.36649	3.40191e-61		SERGEF	5.2637	5.28473e-110
RSU1	-3.93087	4.75012e-61		RALGAPA1	5.3694	7.4148e-110
SEMA5A	-3.49911	5.87451e-61		ALMS1	5.55192	6.08261e-109
RASA1	-5.54304	8.77403e-61		PCDHA9	6.50719	1.18018e-108
TCF4	-3.27729	9.2127e-61		DCDC2	6.1196	4.92504e-106
CCDC91	-3.43629	4.10338e-60		TBC1D22A	3.9732	1.89309e-104
PARD3B	-2.03075	2.42906e-59		PCDHA10	6.53346	1.05927e-102
FLT1	-4.02878	4.59691e-59		STRBP	8.15306	3.88366e-98
NAV2	-2.21408	5.87969e-59		ACACB	6.60986	1.39097e-97
VEPH1	-3.47191	1.04749e-58		INSR	7.4383	3.76647e-97
RCN1	-3.17218	6.52484e-57		PCDHA11	6.54859	1.80756e-96
SYNPO2	-4.12815	1.25853e-56		GRID1	2.86653	4.78421e-94
GRIA1	-3.15406	2.90864e-56		PCDHA12	6.55078	5.66349e-90
SLC9A9	-2.52848	2.95856e-56		RABGAP1	6.02217	5.72528e-90
LHFPL3	-2.03674	9.15689e-56		ANKS1B	2.22872	7.97729e-87
FRMD6	-3.66467	1.70235e-53		PCDHA13	6.54708	1.2105e-86
ADAMTS20	-3.92443	6.25185e-53		CAMTA1	2.48061	1.35109e-86
LIPA	-3.62103	3.02473e-52		PPM1E	4.98448	3.51505e-86
HBE1	-4.96557	3.50694e-52		SLIT3	2.49078	4.19388e-86
RFTN1	-3.69217	1.54407e-51		CADM2	3.23207	1.63124e-85
DLC1	-3.07612	2.31395e-50		ZCCHC7	4.91602	1.91384e-84
DPYD	-2.75733	1.19507e-49		KCNQ1	3.27501	2.01462e-84
LAMA4	-4.17686	2.7363e-49		DLG2	1.71275	2.95195e-84
SPRED1	-5.06925	2.89492e-49		TDRD12	8.65433	2.75888e-83
COL8A1	-4.30795	1.65857e-48		RPH3A	3.97055	2.43402e-82
SASH1	-3.01877	2.70859e-48		XPO6	7.7593	9.40965e-82
TIAM2	-2.60917	7.40853e-48		AGTPBP1	4.75016	1.00079e-81
TRIM5	-4.3728	1.20902e-47		TESC	16.1471	3.11751e-81
KCNAB1	-2.3822	1.77945e-47		RASGEF1C	7.35709	8.05029e-81
DPF3	-2.96916	4.21509e-47		NAA35	9.39341	1.10146e-80
FYN	-3.39064	6.66541e-47		LACE1	4.6073	1.17953e-79
LDB2	-3.35386	7.55148e-46		CUX1	3.11913	2.56777e-79
TOX	-2.8715	1.85372e-45		CCDC60	4.50575	5.01305e-79
GTDC1	-2.76896	1.1546e-44		KIAA1671	4.48409	1.36735e-78
RGL1	-2.80836	6.84045e-44		FAF1	2.67863	6.89519e-78
ARSJ	-5.72928	2.12448e-42		KIAA0319	8.07796	4.1598e-77
ZNF438	-3.65505	2.21882e-42		TNRC6B	3.99378	1.52542e-76
FOXP1	-2.11995	3.62372e-42		IGSF21	3.77513	1.6759e-76
DNM3	-2.17069	5.6952e-42		NPHP4	7.01352	1.69423e-76
ALCAM	-4.24442	6.30151e-42		COMMD1	4.2854	7.07971e-76
ETS1	-4.02696	2.01742e-41		RPTOR	3.31108	1.44008e-73
CALD1	-3.05237	4.14163e-41		VIPR2	6.2893	6.17517e-73
ADAMTSL1	-2.36764	1.10816e-40		GOLM1	8.79205	5.80653e-71
FBN1	-2.95856	5.19056e-40		NCOA2	3.46002	1.42819e-70
FGGY	-2.81559	1.74185e-39		GPC5	2.31425	2.52617e-70
PHLDB2	-3.29366	1.09178e-38		ANKRD6	4.28387	3.32153e-69
RAPGEF2	-4.74007	5.27402e-38		MYH14	8.60328	3.66368e-69
IQCJ	-3.17343	1.0286e-37		FRMD3	3.38817	1.30884e-67
APBA1	-3.12938	1.39462e-37		TRIM37	5.73494	3.70165e-67
SEC24D	-4.08437	1.74456e-37		SLC22A10	4.2122	4.05387e-67
RRAS2	-5.2393	3.73532e-37		COL23A1	3.08633	5.46643e-67
ERG	-3.11105	4.65809e-37		ADAM22	3.58632	9.68862e-67
GNG12	-3.79273	5.29548e-37		NTN1	3.86131	2.29978e-66
GLI3	-3.06313	9.99165e-37		CRHR1	4.29435	7.05077e-66
BNC2	-2.52143	1.17909e-36		DTNB	3.8805	2.74151e-65
CDK17	-4.12476	1.41773e-36		TTLL5	3.38032	9.68183e-64
2019-12-01	-2.95295	2.24801e-36		CUL1	6.27621	1.8421e-63
ITGA6	-4.92986	4.5688e-36		PHF14	4.05887	4.69429e-63
FMN1	-2.28512	7.59708e-36		PPP2R2C	4.83618	5.61715e-63
ZNF827	-3.17779	8.24162e-36		FSTL4	2.85802	7.77221e-63
TTC7A	-3.63404	2.28836e-35		GPLD1	9.51738	3.38778e-62
TRPM3	-1.76597	3.73889e-35		TYW1B	3.72646	3.85759e-62
CDH13	-0.970754	5.82122e-35		ANKRD27	7.7326	7.27701e-62
PAN3	-3.42506	7.08015e-35		MAPK4	4.32215	5.11093e-61
ZEB1	-3.06166	7.87127e-35		ADARB2	2.4822	1.39279e-59
SCFD2	-2.12595	8.09963e-35		CCDC3	3.80413	1.31669e-58
COL21A1	-2.46888	1.50196e-34		WNK2	5.4876	5.07036e-58
KLF12	-2.58851	5.61078e-34		MTA3	3.74369	5.38967e-58
GABBR2	-2.21634	1.52538e-33		VAV2	3.97717	1.46031e-57
MOXD1	-4.25068	2.39921e-33		LRBA	0.705733	2.11654e-57
ATXN1	-2.23562	2.91444e-33		NXPH1	3.26046	3.79076e-57
NRG1	-2.08988	4.5017e-33		OSBPL10	2.96598	4.57656e-56
ADCY8	-2.69613	7.72411e-33		FANCC	3.69006	4.85695e-56
MAML2	-2.36555	1.00613e-32		PCDHAC1	6.43424	5.44622e-56
LPAR1	-3.37614	1.05878e-32		INTS7	6.38236	7.14628e-55
LHFP	-3.48254	1.92427e-32		SV2B	3.76328	7.66772e-55
HECW2	-2.35785	1.95251e-32		MAP2K5	3.33859	1.0827e-54
ITGA1	-3.16406	1.99623e-32		MYO1H	5.64789	1.23754e-54
TTLL11	-2.55636	3.27133e-32		CACNA1B	3.33368	2.8587e-54
AKT3	-2.7743	4.8351e-32		FBXO21	17.5812	2.93206e-54
CSMD2	-2.01945	1.07887e-31		CACNA2D3	0.944338	4.68839e-54
PRICKLE2	-2.47283	1.20091e-31		RABGAP1L	2.00904	1.44256e-53
ANO10	-2.7569	1.4529e-31		DENND5B	3.93294	2.26828e-53
RNF180	-3.79099	3.26299e-31		ATP11A	4.05763	2.61511e-53
SLC16A12	-3.87069	5.02787e-31		MAD1L1	2.7466	2.82794e-53
SRGAP1	-2.35236	2.44379e-30		PARD3	1.33234	1.28363e-52
RNF152	-4.72187	2.19843e-29		FAM120A	5.29114	1.48051e-52
SGIP1	-2.93596	5.32029e-29		LMBR1	3.67787	1.85797e-52
G3BP1	-6.76105	5.71343e-29		CDH4	1.61904	4.24191e-52
ROS1	-3.56614	6.32749e-29		SIL1	3.92167	8.02867e-52
PSMA1	-3.56288	9.20834e-29		UBR3	3.21263	9.13313e-52
ARHGAP26	-2.1054	1.25942e-28		STK32C	7.57949	1.13111e-51
MICAL2	-3.53733	1.9276e-28		GALNT13	3.58266	3.79038e-51
PDGFC	-4.28098	1.97422e-28		INPP5A	3.96562	3.95155e-51
DDR2	-3.06226	3.12645e-28		RNFT2	5.56784	4.20547e-51
RUNX1	-2.52575	3.68951e-28		NCOA1	3.37633	4.22373e-51
PDE4DIP	-2.68624	5.17608e-28		FTO	2.62082	1.24735e-50
ST8SIA6	-3.24458	6.83658e-28		NEO1	3.15664	2.66147e-50
DYNC2H1	-2.14878	1.18978e-27		RAP1GAP2	3.61515	1.96906e-49
PTPRQ	-2.90568	1.83975e-27		JAKMIP1	3.81035	7.2485e-49
HMGA2	-3.33317	2.48841e-27		SYCP2L	4.32674	8.11901e-49
AK5	-2.43766	3.82281e-27		ZSWIM5	7.11254	3.11429e-48
CCDC15	-3.89964	6.31079e-27		REEP1	4.52476	3.44111e-48
FCHO2	-3.8471	3.24929e-26		TBCD	4.12267	4.33109e-48
ATG7	-2.33129	3.43181e-26		SVOPL	4.82009	1.12282e-47
USP47	-3.40265	3.43536e-26		EPB41L1	5.91843	1.37872e-46
COG6	-3.81831	7.66057e-26		ELP3	6.1272	2.14011e-46
SEMA3A	-3.24746	8.28919e-26		CBFA2T2	5.04998	3.7651e-46
NEK7	-3.18469	9.80952e-26		ROCK2	4.48309	4.16165e-46
GRIP1	-2.4792	1.41503e-25		GPHN	1.77552	5.49594e-46
EIF4E	-4.75634	1.57235e-25		ENTHD1	4.16612	1.0367e-45
MRPS27	-3.59466	1.71657e-25		ARID1B	2.41714	2.36273e-45
RALA	-4.17478	2.03023e-25		GFRA2	4.53172	4.92832e-45
SVEP1	-2.96862	2.2357e-25		KDM4C	2.40236	4.94325e-45
FRMD5	-2.37606	2.40223e-25		ZFYVE16	6.62523	8.34981e-45
COL12A1	-3.21691	2.81682e-25		PEPD	4.1012	1.78676e-44
IGFBP7	-4.32041	2.9196e-25		FCGBP	8.1198	2.04634e-44
SLIT2	-3.77648	3.15209e-25		MAPT	4.75331	2.06869e-44
DGKI	-2.06858	4.33094e-25		PLEKHM3	5.05042	2.79287e-44
CRIM1	-2.63623	8.40884e-25		SLIT1	4.01209	4.49212e-44
NEK10	-2.35122	1.12744e-24		MBD5	2.41121	9.95841e-44
PLCXD2	-3.37686	1.20432e-24		EVL	4.3508	1.19201e-43
DSE	-2.71585	1.21043e-24		GPR133	3.4884	1.3233e-43
RASGRP3	-3.22776	2.05611e-24		ITPK1	4.68327	2.13119e-43
OMA1	-4.23433	2.22775e-24		CNNM2	4.54816	2.47616e-43
ITGA11	-3.15451	3.1568e-24		SORBS2	2.61338	3.08961e-43
SP100	-3.15184	3.88932e-24		ITPR1	3.01581	4.16597e-43
PRR5L	-2.78764	4.94729e-24		CNOT6	5.54173	4.79886e-43
WLS	-3.14548	5.04492e-24		GALNT11	5.30561	8.55747e-43
PDCD1LG2	-4.8139	6.20245e-24		CHDH	12.6502	1.86715e-42
FBN2	-2.19872	6.24306e-24		JAKMIP3	8.46845	4.03924e-42
CDK14	-2.02832	7.76465e-24		WAC	5.45685	4.45609e-42
ACSL6	-4.34755	9.86628e-24		ZSCAN5A	3.82157	6.19322e-42
GRM5	-2.9196	1.10875e-23		EFCAB6	2.75654	9.12467e-42
SLC30A7	-4.76617	1.4531e-23		SOS1	4.12505	1.70887e-41
ANKRD28	-2.75691	2.16171e-23		ATP6V0A4	5.38252	2.94082e-41
GABRB1	-2.8022	3.17942e-23		ACTR3B	5.87803	4.34169e-41
SLC4A7	-3.35488	3.68742e-23		PDE9A	5.35826	5.57552e-41
RIMS1	-2.32052	4.59826e-23		EZH2	6.5422	7.89052e-41
GTF3C1	-3.60467	5.26117e-23		NFIA	2.1534	8.64017e-41
DCBLD1	-3.9511	5.92322e-23		CCDC30	4.0789	9.20244e-41
RBMS3	-1.82596	6.35504e-23		RAPGEF1	4.77094	2.10745e-40
ZNF365	-2.18545	6.81263e-23		MAPK9	8.13998	2.40662e-40
DNHD1	-3.93921	8.0935e-23		SLC39A11	2.29522	6.36796e-40
KCTD16	-2.58567	9.38748e-23		SLC37A1	5.26239	6.78431e-40
POC1B	-3.31754	1.35831e-22		MAP3K13	4.02866	7.8261e-40
HPSE2	-0.383127	1.37049e-22		MAST2	4.33925	9.67406e-40
ITPR2	-1.82761	1.7943e-22		MCF2L	4.02289	1.17043e-39
MUSK	-3.89331	2.63048e-22		HLCS	3.23272	3.00096e-39
PTPRK	-2.94341	2.88481e-22		CA10	2.32456	3.60381e-39
CDH20	-3.63296	4.87493e-22		LMF1	5.99753	4.27919e-39
FAR2	-3.02675	5.16947e-22		CTNNA1	3.81022	9.67514e-39
ARHGAP12	-3.20561	5.8533e-22		PTPRA	4.5154	9.77052e-39
BCAT1	-3.13947	6.25537e-22		RALGPS1	3.07491	1.55134e-38
FSIP1	-2.72208	6.93887e-22		ALDH5A1	9.72553	1.7037e-38
RICTOR	-3.13277	7.96633e-22		PHF2	4.34777	2.74939e-38
DSCR4	-2.78715	9.83752e-22		DLGAP4	3.84583	6.12749e-38
PIGN	-2.82636	1.24598e-21		EPHA6	2.11441	7.39675e-38
HMCN1	-1.9208	1.61409e-21		YEATS2	4.43919	7.66115e-38
ARNT2	-2.52414	1.62273e-21		DSCAML1	2.49239	8.62222e-38
ITGA2	-3.39852	1.77325e-21		PDZD2	2.14365	9.25051e-38
RAPGEF4	-2.17678	1.89961e-21		RIMBP2	2.57715	1.78017e-37
ARHGAP10	-2.06909	1.96098e-21		LRRTM4	2.90034	2.13974e-37
SNX18	-6.57753	2.38589e-21		MLLT4	3.5812	6.17388e-37
SCHIP1	-4.26691	3.56415e-21		PPP1R9A	2.37912	6.36185e-37
ZPLD1	-2.15868	3.92084e-21		MYO5B	2.28634	8.0327e-37
PPP3R1	-4.07779	4.30944e-21		USP34	2.22147	1.87505e-36
SEMA3D	-2.8761	4.91795e-21		NLRP5	5.99155	2.45569e-36
PDK1	-4.24798	5.28255e-21		KCNN3	3.67968	2.94918e-36
CCBE1	-2.24349	6.4477e-21		TRIM24	3.83036	3.44861e-36
DDAH1	-2.42747	6.811e-21		TBC1D16	8.11622	5.5506e-36
ZNF280D	-2.14232	8.7576e-21		BCR	3.8924	8.18847e-36
RPRD1B	-4.67146	9.91623e-21		SDK2	2.5992	1.32011e-35
PRR16	-3.05728	1.29652e-20		SMOC2	3.05487	1.41719e-35
ATP2B4	-3.0548	1.41498e-20		GALNTL6	1.8869	3.21249e-35
ANTXR2	-6.38029	1.87407e-20		GRIK3	2.85562	3.46537e-35
TNC	-3.31431	2.54356e-20		DNAH12	3.9414	3.75797e-35
E2F7	-5.26866	2.60975e-20		FAM151B	6.6569	4.40334e-35
SMARCAL1	-4.35456	3.87444e-20		MED13	4.24916	1.34955e-34
SNX13	-2.7792	4.31352e-20		GFPT2	7.75964	3.00886e-34
SLC14A2	-1.87233	4.79687e-20		FAM19A2	2.0702	3.35394e-34
TMEM200A	-4.13923	5.36685e-20		TAF4	4.75111	5.6999e-34
MBNL1	-2.45787	6.77615e-20		NETO2	5.70461	7.45621e-34
TRIM44	-2.85005	8.45795e-20		CNTNAP2	1.84442	2.69072e-33
CORO2B	-2.68547	1.00329e-19		FKBP15	5.98419	2.89353e-33
OXNAD1	-3.43357	1.43299e-19		RNF130	3.40749	3.11664e-33
AMOTL1	-3.10939	1.69709e-19		LRP2	2.73204	4.08064e-33
WDR70	-1.88531	1.74458e-19		KIAA1549	3.82016	4.63331e-33
ATP10D	-3.42757	1.74781e-19		GIGYF2	3.89411	7.07391e-33
ZNHIT6	-4.24518	3.22951e-19		IGF1R	2.43837	8.17366e-33
TMED7-TICAM2	-4.45614	4.37418e-19		PLEKHB2	3.12931	1.24545e-32
TICAM2	-4.45614	4.37418e-19		KSR2	2.00845	7.11557e-32
GNG2	-2.68412	4.59328e-19		CATSPERB	3.28101	7.59626e-32
GADL1	-3.07845	4.87949e-19		B3GALT5	3.65991	8.18692e-32
PAMR1	-3.22085	4.88087e-19		TLL2	3.27186	1.19409e-31
TOP1	-3.86794	5.06184e-19		AGK	3.91064	1.23091e-31
RASAL2	-1.92849	5.90318e-19		ADRBK2	3.17525	1.27144e-31
VAPB	-4.01186	7.59587e-19		ZMYM4	5.16434	1.66219e-31
NDUFS4	-3.58163	8.09312e-19		FBXO11	3.90134	1.70491e-31
PRRX1	-4.68404	9.10111e-19		WDR25	4.55972	1.96845e-31
DAAM1	-2.47738	9.426e-19		TMEM233	6.59777	2.37093e-31
PDE1C	-2.03028	9.76231e-19		SORCS2	1.82253	3.57396e-31
RORA	-1.56584	1.0719e-18		HIRA	5.39912	4.34405e-31
FAM171A1	-2.5666	1.09978e-18		HERC2	2.98404	4.56077e-31
MDM1	-4.98624	1.3902e-18		GALNT9	4.94894	5.97978e-31
ZNF366	-3.97481	1.64876e-18		UVRAG	2.54835	7.21507e-31
SEMA6D	-2.24448	1.69322e-18		MPPED1	4.06911	8.31429e-31
ATOX1	-6.69449	1.78484e-18		MUC16	3.76412	8.73766e-31
NAV3	-2.25676	2.00479e-18		IQCA1	2.92897	9.71346e-31
VIT	-2.96544	2.86896e-18		DTWD2	3.22646	1.04983e-30
MAP4K4	-2.34216	3.02991e-18		CHST9	2.79558	1.67083e-30
HTR7	-3.01065	4.81029e-18		GABRG3	2.03287	2.3413e-30
DST	-1.69941	4.84937e-18		USP30	5.98659	2.95655e-30
TNIK	-1.94635	4.94018e-18		ERI3	4.60903	3.19129e-30
FAT2	-3.76413	5.65829e-18		TNKS	2.72525	3.65506e-30
RPL37A	-3.91068	6.60858e-18		ATP8A2	1.8812	3.91444e-30
CBLB	-2.6589	7.11797e-18		TDRD7	4.58967	5.93727e-30
EPB41L2	-2.2454	7.22749e-18		KATNAL2	3.55166	6.11526e-30
PPFIBP1	-2.65942	7.3607e-18		POU2F1	2.80008	1.02676e-29
MGAT5	-2.13332	7.45839e-18		SYNE2	2.25191	1.05607e-29
REEP3	-3.05145	1.05241e-17		NUP214	5.88051	1.13274e-29
CDK15	-3.04265	1.40265e-17		PCDHAC2	6.32215	1.16782e-29
CHIC2	-4.82305	1.43987e-17		PIKFYVE	4.09998	1.39992e-29
KIF15	-3.35747	1.80452e-17		VPRBP	6.35317	1.4604e-29
KIAA1199	-2.44581	1.80897e-17		GABRR1	5.8475	1.97705e-29
ZEB2	-2.85271	2.20728e-17		CPT1A	7.54184	4.35905e-29
ANK2	-0.748749	3.94245e-17		FAM117B	3.36096	5.75951e-29
PHC2	-3.00239	4.93657e-17		MEGF11	2.29453	6.50394e-29
PDGFRA	-4.73556	5.03909e-17		INTS9	3.93314	6.66053e-29
C1QTNF7	-2.92767	7.70422e-17		PTH2R	4.16454	9.94065e-29
SPARC	-6.23364	9.82115e-17		RFX4	2.87961	1.17457e-28
NSMCE1	-4.3922	9.94759e-17		SHOC2	3.91277	1.28175e-28
CHSY1	-3.387	1.15961e-16		LCOR	3.34319	1.28348e-28
SLC7A14	-2.68837	1.15971e-16		RHPN2	6.22216	1.29462e-28
HDAC2	-5.03951	1.37643e-16		SGSM1	5.4065	1.4653e-28
MNAT1	-2.15212	1.56729e-16		CPAMD8	4.63695	1.53251e-28
IL4R	-4.12262	1.65238e-16		BRAF	3.06921	1.70922e-28
SLC38A6	-2.961	1.78829e-16		MSH3	2.57683	1.77377e-28
TMEM67	-3.60617	1.84131e-16		TMC5	4.43303	2.39415e-28
FER	-1.78948	2.13454e-16		SCTR	4.11289	4.54892e-28
PARVA	-2.73429	2.72092e-16		KDM3A	5.6457	5.49062e-28
SLC8A1	-2.4315	4.28429e-16		UGGT1	3.9497	1.56758e-27
OSBPL3	-2.33138	4.61323e-16		VASH2	7.13884	2.23977e-27
ZBTB38	-4.28876	5.31174e-16		ULK4	1.67907	2.37709e-27
CAPS2	-2.75071	6.33527e-16		GPR123	5.22607	2.43228e-27
DNAH5	-2.13082	8.23988e-16		GKAP1	4.34386	2.5513e-27
RBMS1	-2.15409	8.57438e-16		WWC1	2.89521	3.19974e-27
ABLIM3	-3.11804	1.06726e-15		NRG2	2.99472	8.07246e-27
TRIM6-TRIM34	-5.30497	1.49369e-15		CDH23	2.14989	1.39497e-26
ZDHHC3	-4.84167	1.65126e-15		ADCK1	3.169	1.83173e-26
USP53	-3.18244	1.89207e-15		OTUD7B	4.26498	1.8694e-26
DKK3	-4.82996	1.96659e-15		SPPL3	3.57076	1.9655e-26
PPM1H	-1.84548	2.3937e-15		BDP1	3.75855	2.03175e-26
STX7	-3.48719	2.67119e-15		APBB2	2.38032	2.40168e-26
TIPARP	-5.241	2.98106e-15		ACAP2	3.09512	2.71342e-26
ITGB6	-2.99875	3.6955e-15		PMFBP1	5.41874	2.87568e-26
KCNK2	-2.15215	3.80274e-15		VAV3	2.13792	3.98985e-26
BMP2K	-2.66129	3.97188e-15		RGS22	3.09898	4.08891e-26
MAP1B	-2.85262	5.68056e-15		ICA1L	3.94223	6.07833e-26
TRDMT1	-3.73747	6.21977e-15		SAP130	4.385	6.33258e-26
HRH1	-2.69238	6.50445e-15		IREB2	5.04259	7.69197e-26
DPH5	-5.13602	9.48947e-15		KIAA1211	2.94588	8.61681e-26
GALNT5	-4.10421	1.06702e-14		PTCH1	4.35719	1.13948e-25
MCHR2	-3.55497	1.11636e-14		RNF213	3.91844	1.2893e-25
MYSM1	-4.68933	1.16088e-14		TSNARE1	2.69263	1.57692e-25
ERBB2IP	-2.79764	2.19166e-14		ZNF721	4.34168	1.66183e-25
PANK1	-3.38559	2.57317e-14		CPS1	3.01653	1.94497e-25
TGFBR3	-2.10081	2.85625e-14		SNX10	4.50214	3.11475e-25
ST7L	-3.38042	2.89069e-14		SYT17	3.77242	3.14161e-25
ASAP1	-1.67776	3.16437e-14		DMXL2	2.79778	4.96856e-25
VOPP1	-2.74247	3.30372e-14		WAPAL	4.68633	5.61437e-25
CRADD	-2.10256	3.35966e-14		CHD8	7.4229	6.77391e-25
MMP2	-2.79235	3.93034e-14		RAD54L2	5.59526	7.60551e-25
PTAR1	-4.59301	4.03241e-14		RADIL	3.83946	1.21069e-24
ZNF407	-0.0784201	4.05445e-14		MYH10	3.06931	1.31336e-24
PRKCH	-2.11921	5.65317e-14		BRMS1L	5.53323	1.50894e-24
NLN	-2.96508	7.49329e-14		SLC7A9	8.45257	1.51927e-24
TMEFF2	-2.14122	8.52165e-14		CNOT1	4.88416	1.71669e-24
CEP290	-2.88162	1.04293e-13		PITPNC1	2.27644	1.78888e-24
RAD21L1	-3.31936	1.12411e-13		CHST8	2.91848	2.35825e-24
ANKS6	-3.31889	1.13239e-13		PHLPP2	4.406	2.66698e-24
UACA	-3.5856	1.18064e-13		UBQLN1	5.12249	3.77835e-24
RGS7BP	-2.93998	1.49406e-13		TEX14	3.20258	5.47853e-24
ELP4	-2.09913	1.98297e-13		PPFIA1	3.78735	5.48762e-24
IFLTD1	-2.29584	2.06501e-13		FOXJ3	3.26667	5.6554e-24
LDLRAD3	-1.88842	2.17673e-13		POLR3G	5.85797	7.69564e-24
SLC39A12	-3.18017	2.2734e-13		EFCAB5	2.97844	8.34509e-24
MTUS2	-1.82977	2.64238e-13		PPP1R16B	3.39697	8.59463e-24
SRFBP1	-4.11201	4.44248e-13		STOX2	3.32131	9.01388e-24
RAI14	-2.22491	4.63422e-13		SNX25	2.80661	1.17379e-23
SH3TC2	-3.67466	4.89303e-13		DEPDC1B	3.38428	1.33296e-23
GLIPR1L2	-3.86847	4.92723e-13		MORF4L1	4.3263	1.64984e-23
DNAH7	-2.23957	5.28645e-13		ICA1	2.87309	1.95166e-23
PLCG1	-4.77072	5.98548e-13		ARIH1	4.14061	2.17767e-23
ITGA8	-2.14356	6.00499e-13		DPP6	2.04817	2.57991e-23
ZDHHC17	-2.82037	6.24028e-13		PHLPP1	2.30815	2.86382e-23
APCDD1L	-3.49578	6.74976e-13		CEP192	3.2188	3.06024e-23
SIM1	-2.95453	7.50182e-13		PHF21B	3.62236	3.2233e-23
SLC12A1	-3.02679	9.65243e-13		GRID2	2.22394	3.30809e-23
SSPN	-2.49947	1.23836e-12		CDK5RAP2	2.858	3.59339e-23
FAM98B	-4.67432	1.64166e-12		ABCC5	4.48569	3.64677e-23
APPL2	-3.60897	1.65218e-12		NLRP4	5.32175	3.92137e-23
PRKG1	-1.39072	1.70204e-12		LRP5L	5.73677	4.01148e-23
ALS2	-2.91658	2.0149e-12		KCNK9	3.51488	4.41716e-23
C9	-3.18673	2.09672e-12		NLRP13	5.72547	4.6571e-23
ARHGAP18	-2.41097	2.20168e-12		ULK2	4.70441	4.78657e-23
POLR2B	-3.77622	2.22179e-12		KIF1A	3.60602	5.19854e-23
GLRB	-3.99708	2.38832e-12		TRPM2	5.28978	7.8632e-23
DENND1B	-2.42465	2.48672e-12		HTT	3.26024	8.03709e-23
PLCL2	-2.23611	2.48858e-12		IL17RB	12.1194	1.058e-22
AUH	-2.40592	2.62402e-12		CTBP2	2.86504	1.37015e-22
NRP1	-2.33737	3.03421e-12		CDON	4.06462	1.47794e-22
FUT8	-1.75249	4.28521e-12		MCM10	6.15333	1.66657e-22
KIF20B	-3.04443	5.40633e-12		UBR5	3.11327	1.72943e-22
NMNAT2	-2.2936	5.50746e-12		NRG4	3.30662	1.99516e-22
ST6GALNAC5	-2.6305	5.68734e-12		ARHGEF4	2.53828	2.14576e-22
LPCAT2	-3.13972	5.87612e-12		PLCH1	1.97909	2.29915e-22
XDH	-2.87374	6.06884e-12		RBM47	3.76547	2.76237e-22
RGS5	-3.24962	6.23479e-12		CDKAL1	1.51426	2.85552e-22
NOX4	-2.67332	6.4354e-12		PARP1	4.87371	2.889e-22
TMTC3	-3.3717	7.23814e-12		SPRN	3.15633	3.27935e-22
KITLG	-3.02377	8.72061e-12		FAM149A	4.58886	4.24102e-22
TARS	-4.97906	1.02547e-11		FOXK1	3.08921	4.40213e-22
LTBP2	-3.11202	1.05039e-11		HRASLS5	6.72494	5.50893e-22
2019-03-04	-2.92508	1.12688e-11		SOBP	2.69022	6.33718e-22
TGM4	-4.50235	1.15401e-11		LRPPRC	3.51957	6.79467e-22
SMC5	-2.6321	2.52514e-11		FAM178B	3.26855	7.32146e-22
GLS	-3.06144	3.22868e-11		ZDHHC11	3.9963	7.62548e-22
CCDC80	-4.07454	3.39744e-11		SH3BGR	4.13312	1.2289e-21
DKK2	-2.95681	3.40379e-11		FGFR1OP	4.52835	1.35247e-21
MMAA	-3.60008	3.83182e-11		BLNK	3.70581	1.36783e-21
SLC44A3	-3.80761	3.85619e-11		CNOT4	3.10962	1.63295e-21
KIT	-4.38729	4.26204e-11		NLRP8	5.95157	1.77311e-21
KCNIP4	-1.92343	5.01967e-11		BTRC	2.72673	1.96691e-21
PAM	-2.15913	5.21535e-11		MTR	3.17016	2.07162e-21
SHROOM3	-1.75617	5.55181e-11		DPY19L3	3.69769	2.20374e-21
IMPG2	-2.59804	6.51856e-11		ANKRD36	3.68256	2.60213e-21
PTPN14	-2.07542	6.86521e-11		EXTL3	3.67619	3.10541e-21
TRIM34	-5.39839	7.03007e-11		FLVCR2	5.03542	3.46755e-21
SLC7A1	-2.71056	7.13731e-11		ELOVL7	3.46024	4.08812e-21
SGTB	-3.25072	7.27542e-11		SERINC5	2.8333	4.57678e-21
KIRREL	-2.59245	7.88989e-11		ZNF546	8.78302	4.75474e-21
DCHS1	-4.00207	8.76766e-11		NR1H2	6.50412	5.00575e-21
HTR4	-2.06013	8.96246e-11		CUL5	3.28558	5.04511e-21
MED30	-5.35089	1.02033e-10		TMEM38B	3.64727	7.00525e-21
GOPC	-3.73698	1.07877e-10		PEX14	2.91138	7.24515e-21
SMAD1	-2.9115	1.14964e-10		TTC28	0.738966	9.67653e-21
GNAI1	-3.00035	1.2144e-10		ACTR8	10.9606	1.05448e-20
TRPC3	-2.90831	1.23801e-10		CCDC101	6.43003	1.0967e-20
GIPC2	-2.68937	1.25691e-10		ZNF331	4.19914	1.47605e-20
IKBKB	-3.9683	1.36936e-10		COL28A1	2.5626	1.48332e-20
EFNB2	-3.94632	1.84829e-10		BTBD7	3.61552	1.64494e-20
CTTNBP2NL	-3.32515	2.37136e-10		RBM33	2.84359	1.91592e-20
VPS54	-2.27596	2.82968e-10		ADPGK	5.74742	2.06817e-20
MYOZ2	-3.66714	2.99385e-10		ATP7B	3.60702	2.13538e-20
COPB1	-4.61732	3.34978e-10		TMC2	3.31921	2.18683e-20
PCNX	-1.93553	3.50644e-10		NLRP11	4.90951	2.53627e-20
OPCML	-1.31232	3.57063e-10		RASGEF1A	3.85005	2.54023e-20
PTCD2	-3.6476	3.9839e-10		CELSR1	4.61264	2.96584e-20
ATG3	-4.19025	4.04569e-10		KCNG3	5.7109	3.2408e-20
ELK3	-3.28646	4.69003e-10		RFTN2	3.48504	3.41329e-20
LNP1	-3.14829	5.05181e-10		HSF5	3.82895	4.07255e-20
PRSS12	-3.14747	5.13041e-10		GOLPH3	5.2078	6.42101e-20
GDNF	-4.56804	5.4073e-10		TUBGCP3	3.20643	6.81924e-20
BRE	-1.61295	5.40944e-10		ZCCHC6	3.94822	9.48774e-20
CD274	-5.13786	5.48213e-10		KIF21A	2.79709	1.28982e-19
KCNMA1	-1.41286	6.70838e-10		SLC2A13	2.1725	1.40581e-19
TGFBR2	-3.01472	7.39544e-10		BBS4	5.58912	1.43299e-19
BTD	-3.83882	7.45902e-10		ATXN7L1	2.3039	1.71858e-19
STAMBPL1	-2.51255	7.5888e-10		UNC5A	4.50797	1.78115e-19
MAGI1	-1.43882	7.65851e-10		AKAP1	6.13109	2.25777e-19
CASC4	-2.60511	7.68601e-10		FBXL20	3.41615	2.3629e-19
FEM1C	-4.5224	8.43993e-10		ADCY9	4.09661	2.404e-19
MAPK10	-1.61561	8.52984e-10		OPTN	5.107	2.53003e-19
HACL1	-4.11021	1.01327e-09		LPGAT1	4.74463	3.8067e-19
IFT80	-2.13451	1.10264e-09		AKAP10	4.7128	5.75471e-19
DPYSL3	-2.66446	1.17717e-09		SPARCL1	4.70548	6.53073e-19
PTER	-3.09948	1.25686e-09		ATP6V1C2	4.44597	6.62078e-19
OXR1	-1.97365	1.27094e-09		USH1C	4.67274	1.12734e-18
IL1R1	-2.40398	1.32709e-09		RPA3	3.45475	1.26957e-18
AP3S1	-2.80298	1.34329e-09		FOXN4	6.73121	1.3078e-18
TBC1D23	-3.09297	1.42865e-09		PDIA6	5.40653	1.39965e-18
HHIP	-3.21909	1.51182e-09		EMR1	4.98451	1.42527e-18
PTGFR	-1.94175	1.57026e-09		LMX1B	3.81063	1.89431e-18
MASP1	-2.79438	1.6205e-09		CTNNA3	1.23371	2.00389e-18
ZZZ3	-2.39661	1.62212e-09		BPTF	3.80521	2.08221e-18
NPAS3	-1.4823	1.76157e-09		SLC24A2	2.09676	3.12988e-18
NUAK1	-2.71106	1.90341e-09		PDE4D	1.31163	3.33879e-18
PIGK	-2.5244	2.21335e-09		LRRC4B	6.61782	3.51841e-18
GAS6	-4.96471	2.31589e-09		PTCHD2	4.91398	3.95232e-18
XRCC5	-3.06604	2.35649e-09		SSH2	1.97369	3.96405e-18
FAM196B	-2.56955	2.83394e-09		CDH22	2.71118	4.55679e-18
SNPH	-3.51082	2.93354e-09		RNF220	3.02975	4.64787e-18
OSTN	-3.73403	2.938e-09		KIAA0319L	3.31298	4.84142e-18
SIRPD	-4.3938	3.00367e-09		TDRD9	3.50656	5.69952e-18
KCNJ1	-4.01228	3.13391e-09		FAM53B	3.30285	5.9618e-18
KLF7	-2.45993	3.32209e-09		SARDH	4.08797	6.88278e-18
KCNJ15	-3.49762	3.554e-09		SPAG9	3.27275	6.90365e-18
BMPER	-1.8516	3.55675e-09		PGBD5	2.9966	7.72866e-18
AQPEP	-2.84004	3.72466e-09		MTOR	3.20495	7.77579e-18
MICALCL	-3.70148	4.48031e-09		KCNB1	3.28379	1.02986e-17
NALCN	-2.09155	7.08541e-09		ZNF280B	6.47119	1.22702e-17
FZD6	-3.66479	7.19626e-09		KIF16B	2.05917	1.23556e-17
KPNA4	-2.72408	7.60379e-09		NDUFA10	3.72195	1.34716e-17
TEAD1	-1.86714	7.86521e-09		CCDC6	2.80882	1.77437e-17
OSTF1	-2.8946	8.12539e-09		TTC13	3.57586	1.83714e-17
RAB22A	-2.99872	8.18601e-09		ATM	2.59526	1.99521e-17
PTPN13	-1.83254	8.19408e-09		GREB1	3.02565	2.30882e-17
TFG	-3.43797	8.47223e-09		HIATL1	6.39404	2.78582e-17
CADM3	-4.78756	9.14556e-09		DTL	3.68993	3.05027e-17
GPR128	-2.51577	1.0296e-08		SLC22A25	3.66796	4.60111e-17
PGGT1B	-3.10821	1.03068e-08		TRIM67	3.80551	5.81503e-17
ME3	-2.1171	1.09364e-08		OSBP2	3.80374	7.3163e-17
ARNTL2	-2.57321	1.12053e-08		UIMC1	4.17261	7.45108e-17
GMPR	-2.87657	1.15887e-08		SPATA22	3.40437	7.54865e-17
DAB2IP	-1.88237	1.24467e-08		GALNT2	2.18701	8.14824e-17
PTGS1	-4.24519	1.29038e-08		SCARA5	3.96673	8.74189e-17
EXOSC7	-4.7306	1.45159e-08		SLC12A7	5.55685	9.64194e-17
IQGAP2	-1.58708	1.47444e-08		NUDT19	8.90296	9.77387e-17
APLF	-2.50278	1.49577e-08		ST8SIA2	3.39224	1.01738e-16
CNRIP1	-4.22631	1.54538e-08		GCNT2	3.20015	1.08413e-16
EEA1	-2.04115	1.61958e-08		PON1	3.04418	1.14559e-16
2019-09-10	-2.68833	1.62779e-08		PLEKHH2	2.9767	1.14701e-16
L3MBTL3	-2.21254	1.83647e-08		ERC2	0.418161	1.20883e-16
TXNL1	-3.2139	1.87866e-08		ZNF780B	8.8449	1.29031e-16
ZNF521	-2.35361	1.89488e-08		ZNF177	3.74736	1.97047e-16
FRAS1	-1.51116	2.09952e-08		NDRG2	5.48828	2.02887e-16
TSHZ1	-3.05946	2.38877e-08		PCDH15	1.45234	2.43788e-16
SYN3	-1.54041	2.3916e-08		HMBOX1	2.40217	2.6169e-16
CENPK	-3.19338	2.60028e-08		MRS2	8.69114	2.7372e-16
TSHZ3	-3.35788	2.69824e-08		VKORC1L1	4.09437	2.95976e-16
MYO10	-1.91537	2.92462e-08		ZNF862	6.069	4.2021e-16
NOTCH2	-2.46456	3.18953e-08		DDX31	3.23637	4.53422e-16
SNCAIP	-2.16898	3.36657e-08		PPP2R5E	2.45686	5.37881e-16
SDCCAG8	-2.05674	3.46883e-08		SLC22A9	5.39383	5.66259e-16
MYLK	-1.76599	3.49956e-08		NR2C2	3.06199	5.79999e-16
IMPAD1	-4.14135	3.59044e-08		CNPY1	3.6914	6.42257e-16
ZSWIM6	-1.82023	3.99103e-08		ITSN2	2.98495	6.51776e-16
EFCAB1	-4.60218	4.10893e-08		ZNF223	3.5479	6.86161e-16
HIF1A	-3.01207	5.37261e-08		TRPM7	2.98154	7.33254e-16
RALGPS2	-1.86093	5.62301e-08		CDK5RAP1	6.92986	8.22716e-16
TMPRSS7	-3.14246	5.8145e-08		RTDR1	3.41704	8.46058e-16
NDST3	-2.50023	6.16609e-08		SLC31A1	6.8918	1.07582e-15
EXTL2	-4.0805	6.54252e-08		CAMSAP1	3.29437	1.10641e-15
OSMR	-2.4445	6.64366e-08		SLC30A5	5.97959	1.25632e-15
WISP3	-5.24754	6.78702e-08		TMOD1	3.02737	1.3979e-15
RIPK2	-3.48429	7.53835e-08		KCNT1	3.51311	1.48616e-15
CLIC4	-3.11874	8.42179e-08		SPAG1	3.39044	1.57632e-15
ZFPM2	-1.61793	8.47521e-08		MYLK3	4.21969	1.62804e-15
LRRC49	-2.04955	9.26419e-08		NPAT	3.50629	1.72894e-15
FBXO3	-3.71471	9.52427e-08		RIC8B	2.71722	2.53282e-15
SNRK	-2.68446	9.5649e-08		FAM13B	3.26628	2.53812e-15
NEDD1	-3.71464	9.60686e-08		THSD7A	1.81995	2.80502e-15
GOLGA4	-2.53772	1.04743e-07		TMEM213	4.79875	2.8734e-15
PTHLH	-5.1793	1.04795e-07		ARSG	2.75401	3.29041e-15
STK38L	-2.60387	1.08833e-07		ZNRF3	4.46455	3.34172e-15
FILIP1	-1.87451	1.1405e-07		EPDR1	2.3513	4.31669e-15
FLRT2	-2.75734	1.19728e-07		PPP2R5C	3.018	4.62091e-15
RBM26	-2.41777	1.29355e-07		MBTPS1	5.19678	4.84307e-15
PSTPIP2	-2.6681	1.32123e-07		SESN1	2.74319	4.92137e-15
TMEM45A	-2.46732	1.36666e-07		PARL	4.14998	5.08264e-15
LNPEP	-2.28082	1.45347e-07		NIPBL	2.20744	5.26537e-15
METAP1	-2.66135	1.49645e-07		ITIH5	2.79702	5.27185e-15
FGF1	-2.52385	1.49656e-07		RUNDC3B	2.25732	5.60014e-15
TUBE1	-5.12198	1.51283e-07		FLVCR1	6.66138	5.68205e-15
BBS7	-3.07891	1.57909e-07		FAM60A	4.1411	5.86381e-15
GALNT12	-3.07621	1.64618e-07		HRK	6.64655	6.14702e-15
CCDC112	-3.66388	1.70357e-07		AHCYL2	2.31239	7.40786e-15
CHN1	-1.80787	1.8017e-07		ZNF780A	8.00641	8.59103e-15
STAT4	-2.30203	2.10423e-07		TOLLIP	8.00028	8.77821e-15
IVNS1ABP	-4.39647	2.21556e-07		GALNTL5	3.56969	8.83319e-15
SYNPO	-3.20341	2.48731e-07		TRIM71	3.31718	8.9286e-15
SP140L	-2.49682	2.73162e-07		SLC6A3	3.89515	9.70299e-15
C1D	-4.36746	2.82736e-07		HNRNPC	5.72131	9.73096e-15
COL15A1	-2.09729	2.89826e-07		TRAF5	3.88959	1.06016e-14
DAB2	-2.91215	2.93138e-07		KCNAB2	4.73325	1.07502e-14
WDR92	-3.92275	3.0983e-07		PDXDC1	3.89406	1.09521e-14
TRIM3	-3.60895	3.19133e-07		PIGG	4.68302	1.26546e-14
GLDC	-2.12229	4.23884e-07		WRN	2.62834	1.29961e-14
IRAK3	-2.88392	4.71477e-07		SKA2	4.08714	1.46158e-14
KCNJ6	-1.49103	5.06903e-07		FRMPD1	3.02259	1.53792e-14
CCNL1	-4.93342	5.09353e-07		OBSCN	2.50629	1.56521e-14
COL4A1	-2.06746	5.12055e-07		HDHD2	4.07593	1.68302e-14
TRIM23	-3.3359	5.13136e-07		CHD9	1.97129	1.80168e-14
RASSF8	-2.13305	5.42152e-07		XRCC2	6.49605	1.81094e-14
AFF1	-1.66935	5.42996e-07		PPIL6	3.85761	1.88484e-14
ZFHX4	-2.1959	5.59755e-07		ZMYM2	3.09086	2.13038e-14
GDAP2	-2.59448	5.97092e-07		PRR5-ARHGAP8	2.49559	2.24526e-14
ENOX1	-1.47154	6.47625e-07		ARHGAP8	2.49559	2.24526e-14
SIPA1L1	-1.87246	6.9078e-07		RGMA	5.05847	2.24684e-14
TINAG	-2.98242	7.10093e-07		RNF43	3.39182	2.25228e-14
TGM2	-3.5309	7.82709e-07		PDE8A	2.75385	2.33016e-14
SNX19	-3.30284	7.8526e-07		KIF26A	4.63234	2.42474e-14
SYT14	-1.81063	8.16672e-07		DHX38	6.45566	2.43178e-14
FKBP1A	-3.81408	9.07271e-07		MMD2	4.30737	2.52523e-14
CELF2	-0.648407	9.12846e-07		WDR88	5.62046	2.56726e-14
ATXN7	-2.0331	9.5095e-07		EFR3B	3.0019	2.66731e-14
ADAM9	-2.24471	1.01338e-06		KLKB1	5.03467	2.89915e-14
CC2D2A	-2.02719	1.09217e-06		SLC37A3	3.65714	2.95944e-14
CDC42EP3	-3.50133	1.09335e-06		LOXHD1	2.42341	3.03211e-14
P4HA2	-3.79335	1.12378e-06		TPH1	5.59682	3.09425e-14
MCFD2	-3.79071	1.14361e-06		SARM1	5.03031	3.1795e-14
CD59	-3.4947	1.17653e-06		ACTN2	3.07326	3.39759e-14
TMCO5A	-4.18643	1.25777e-06		SPG11	3.06531	3.84094e-14
TACC1	-2.32045	1.34837e-06		ATF7	3.25135	4.13039e-14
TRAF3IP2	-2.93764	1.42272e-06		RRAGD	3.80989	4.39814e-14
TOMM70A	-3.25321	1.48444e-06		CACNA1H	5.57148	4.67948e-14
GSN	-2.15255	1.5021e-06		RIMS3	4.57475	5.17444e-14
SLC35A5	-4.16085	1.5471e-06		UTP18	4.25608	5.36101e-14
IL26	-4.75118	1.66753e-06		UNC5D	2.06964	5.47054e-14
RTN4	-2.69218	1.92543e-06		CCDC63	3.35016	5.68996e-14
TGFB2	-2.35552	1.94401e-06		KIAA0247	2.77799	5.73675e-14
DUSP10	-3.44893	1.98435e-06		UHRF1BP1L	2.7229	5.87391e-14
BAZ2B	-1.61502	2.12151e-06		ACTR3C	3.61761	6.44123e-14
TSPAN2	-3.03894	2.57591e-06		CHD2	3.47076	6.91598e-14
DSCR8	-3.20648	2.69922e-06		TRDN	2.27993	7.06265e-14
SFRP1	-2.77837	2.72752e-06		DHFR	5.50057	7.47733e-14
TRPC4	-2.87231	3.87981e-06		RMND5A	4.54655	7.51336e-14
ANXA13	-2.75544	3.99616e-06		RPGRIP1L	2.71659	7.71264e-14
ACTA2	-2.6554	4.17708e-06		SELK	10.0478	8.0316e-14
ARHGAP22	-1.70807	4.34397e-06		MUC5B	7.56861	8.65535e-14
SMC4	-3.16794	4.41193e-06		PTPN4	2.1282	8.99551e-14
PLEKHA2	-2.86137	4.5655e-06		TBC1D9	2.46023	9.10092e-14
SOCS5	-3.37375	4.66425e-06		TASP1	1.76431	1.06843e-13
HMGB1	-2.26984	4.66563e-06		SLCO3A1	1.88699	1.0829e-13
NSFL1C	-4.02675	4.7026e-06		FUT9	3.11402	1.09935e-13
IFI16	-5.53408	5.22738e-06		SUSD3	5.44936	1.19735e-13
WDR78	-2.14624	5.42714e-06		SLC8A3	2.3882	1.2449e-13
TG	-1.69003	5.6089e-06		LUC7L2	4.50689	1.25656e-13
GRIA2	-2.24687	5.79056e-06		SLC1A6	3.73714	1.62107e-13
PTPRZ1	-2.30574	5.8371e-06		PM20D2	6.19408	1.64411e-13
MRPL19	-2.84432	5.94893e-06		WDR16	3.73585	1.65284e-13
EPS8	-1.89599	6.01173e-06		UBN2	4.48111	1.71205e-13
GLIPR1L1	-3.13975	6.30958e-06		EPB41L4B	2.63904	1.9665e-13
SCD5	-1.87107	6.38218e-06		CPEB4	3.29389	1.97206e-13
DCBLD2	-3.34533	6.4292e-06		CETN3	6.16557	2.03039e-13
POMP	-3.97986	6.93284e-06		IER3IP1	4.16048	2.16337e-13
PAQR3	-2.62648	6.95348e-06		SMAD2	3.1788	2.34752e-13
SUPT3H	-1.30238	7.14468e-06		RAB2B	7.35345	2.70879e-13
MPP4	-2.62129	7.59985e-06		CAPN9	3.54124	2.7798e-13
ST3GAL6	-3.12188	7.92249e-06		ZNF557	6.12032	2.87327e-13
ANXA5	-3.32481	8.10803e-06		ACOT13	4.81892	3.36945e-13
PXDN	-2.12363	9.25325e-06		PIAS2	2.62132	3.47316e-13
CAPZA1	-3.10875	9.34456e-06		DDX42	4.13074	3.50804e-13
PYROXD2	-3.30374	1.02901e-05		CASZ1	3.39367	3.53213e-13
SLC45A2	-2.94018	1.0294e-05		SCUBE1	3.68212	3.81763e-13
WNT2B	-2.79837	1.19216e-05		MELK	3.38306	3.9345e-13
FAM73A	-2.27244	1.21257e-05		POLQ	2.61545	4.29082e-13
TMED7	-4.43622	1.32348e-05		TNRC6C	4.11614	4.59038e-13
HEPACAM	-3.901	1.33315e-05		TMED3	2.76747	4.59882e-13
TNFSF18	-4.43429	1.34061e-05		XPO1	4.78499	4.72887e-13
PRDM8	-7.27498	1.36573e-05		ARHGEF33	3.1486	4.75028e-13
BAALC	-2.17139	1.39225e-05		TCF20	7.23424	5.18784e-13
POLB	-3.88601	1.51171e-05		XRN1	2.48065	5.48295e-13
TYR	-2.57939	1.58145e-05		RBL1	3.8623	5.49382e-13
ABHD5	-3.26536	1.58691e-05		DPYSL5	2.96134	5.79978e-13
SIRPA	-2.77636	1.64561e-05		ZNF787	4.76776	5.83168e-13
CCDC50	-3.26055	1.67556e-05		USP43	3.13929	5.92767e-13
MEF2C	-2.06208	1.7867e-05		2019-03-01	1.90262	5.9395e-13
BFSP1	-2.36189	1.79017e-05		ANKRD46	4.09226	5.97894e-13
FBXO32	-3.05364	1.87556e-05		SHCBP1	3.85646	6.0125e-13
JAKMIP2	-1.79428	1.93252e-05		TRIP13	5.27305	6.23972e-13
PPP4R1L	-2.30087	1.94084e-05		WWOX	1.5157	6.56557e-13
NGF	-2.76214	2.07073e-05		KIF25	3.658	6.5813e-13
ADSS	-2.76146	2.0769e-05		TMEM110	4.75702	6.6752e-13
ATP13A3	-2.55249	2.17412e-05		OTOF	3.49091	7.33407e-13
AKAP7	-1.87426	2.19474e-05		MAK	4.07384	7.78766e-13
LRIG3	-2.88507	2.21443e-05		TMEM104	4.07749	7.84021e-13
LRRK1	-1.86071	2.26479e-05		FLT4	4.72958	8.88244e-13
ZNF474	-5.22671	2.26999e-05		ANKMY1	3.02033	1.09716e-12
HPS1	-3.23074	2.34363e-05		SLC16A9	2.93851	1.14417e-12
TMBIM4	-3.22892	2.39239e-05		CDK12	4.03661	1.35511e-12
CCDC82	-3.22661	2.45497e-05		KCNC1	3.80426	1.39403e-12
STAM	-2.33924	2.69698e-05		SLC17A1	3.61073	1.52865e-12
FAP	-2.8659	2.88635e-05		ZNF487	3.45265	1.53679e-12
MTIF2	-3.46187	2.93006e-05		SRCIN1	4.02644	1.55815e-12
ANXA3	-2.86211	3.0406e-05		TERT	4.67799	1.57218e-12
BCAR3	-2.08401	3.066e-05		NCALD	1.67711	1.61957e-12
SSR3	-4.29483	3.3849e-05		NLRP7	4.6722	1.67936e-12
LAMC1	-2.07482	3.48798e-05		SKIV2L2	2.77761	1.91175e-12
UBTD2	-2.71873	3.67783e-05		CSMD1	1.77996	1.96158e-12
MCC	-1.39512	3.71772e-05		CNTN4	1.72172	2.02771e-12
DCAF13	-3.17384	4.43942e-05		TCTN1	5.15878	2.08389e-12
TEK	-1.92957	4.50057e-05		MBLAC2	5.8548	2.09014e-12
PALLD	-1.72095	4.5578e-05		KLHL1	2.71021	2.56198e-12
FAM188A	-2.37139	4.86731e-05		NCAPG2	3.29269	2.59892e-12
LRRC2	-2.37128	4.86953e-05		ZNF141	3.76413	2.6969e-12
NR5A2	-1.83144	5.15734e-05		SLC5A4	3.98695	2.75589e-12
LARS2	-1.81399	5.37889e-05		ADD2	2.51479	2.76224e-12
CCNH	-3.72476	5.76767e-05		SCMH1	2.8236	2.85499e-12
MTMR2	-2.29806	6.48101e-05		KNDC1	4.26471	2.89248e-12
UBE2E3	-2.68448	6.62181e-05		ARFGEF1	2.18169	3.39774e-12
ZSCAN20	-3.37795	6.67316e-05		NRXN1	1.69163	3.7591e-12
SATB2	-2.4167	6.79212e-05		RNF19A	3.96202	3.97684e-12
WDR17	-2.2927	7.16037e-05		JDP2	4.57591	5.02394e-12
FAM92A1	-3.12905	7.3246e-05		GLTSCR1	3.94533	5.07885e-12
FEZ2	-2.79272	7.89722e-05		F11	5.04971	5.17893e-12
TPO	-1.9083	8.01825e-05		BRSK2	6.81793	5.30268e-12
RPE65	-3.35206	8.58567e-05		KCNC3	6.81667	5.34604e-12
SNX9	-3.34692	9.03602e-05		WDR60	2.87674	5.44504e-12
NDFIP2	-2.2274	9.62626e-05		SNTA1	6.81057	5.52573e-12
MRRF	-2.39622	0.000100098		MEP1B	4.20994	5.81497e-12
ANO4	-1.53498	0.000103984		DNAH2	3.38291	5.90306e-12
TXNDC8	-2.9163	0.000104601		IGSF3	2.8743	5.94426e-12
MCTP2	-2.06075	0.000110182		CLPB	2.53688	5.98437e-12
SLC46A3	-3.64417	0.000112283		ADAMTS7	4.55871	6.05608e-12
SOS2	-2.02757	0.000114268		RIT2	2.38191	6.07923e-12
TXNRD1	-2.21758	0.000116025		XPO7	3.9348	6.24224e-12
ZBTB20	-1.31749	0.000117166		GJB7	3.71192	6.27782e-12
KRR1	-4.09992	0.000124174		HUNK	2.38137	6.39645e-12
NT5C1B	-3.30919	0.000130473		RYR2	1.59649	6.59174e-12
SNX14	-2.20986	0.000137789		ZRANB3	1.76997	6.70296e-12
PNO1	-4.08181	0.000140182		DHX35	2.94566	7.05726e-12
STRN	-1.95378	0.000156137		SMG1	3.70438	7.32886e-12
MRVI1	-2.15763	0.000160838		SNX3	5.68083	7.98063e-12
SMURF2	-2.11434	0.000168304		NEK5	3.91216	8.42236e-12
SYCP1	-1.78653	0.000169252		NKD2	5.67139	8.47297e-12
TJP2	-1.84491	0.000178005		HPR	6.71932	9.3036e-12
DIO2	-2.87218	0.000180741		TTYH2	3.68719	9.32927e-12
IFIH1	-2.86996	0.000185915		SYT3	4.52123	9.51664e-12
ACPL2	-3.26717	0.000198086		COL20A1	4.51497	9.96989e-12
MET	-2.24033	0.000198151		NSL1	3.21926	1.1728e-11
ARRDC4	-3.03783	0.000202		ACTL8	3.00917	1.21749e-11
RPP30	-2.86109	0.000207501		SORD	4.96004	1.22987e-11
KIAA1432	-1.79028	0.000212383		AKT2	4.49659	1.24499e-11
RPL39L	-2.35313	0.00021381		VPS8	1.89426	1.34368e-11
FAM91A1	-2.60391	0.000217321		PRKAB1	8.54637	1.58016e-11
ARID5B	-1.67072	0.000217999		TTC39B	2.38692	1.62679e-11
CASC1	-2.13766	0.000223083		SFMBT2	2.00392	1.63428e-11
UAP1	-2.85305	0.000228994		PAX7	2.64453	1.6625e-11
PLA2R1	-1.89077	0.000229265		COG2	3.4714	1.80564e-11
PPWD1	-3.25031	0.000231373		HELZ	2.28546	1.86975e-11
LRRC7	-1.44211	0.000251312		MKL2	2.40199	1.92571e-11
ADAMTS9	-1.83108	0.000254314		CNOT10	3.19268	2.00258e-11
PHF20L1	-2.2291	0.000255399		SLC39A9	3.63789	2.1701e-11
EPYC	-3.0149	0.000260135		RAD51C	3.63265	2.27313e-11
CDCP1	-2.8415	0.000262929		ACTN4	4.10422	2.35359e-11
CNN3	-3.98439	0.000269009		ABCC8	3.07188	2.38607e-11
PDE4B	-1.43562	0.000280168		ACSL1	3.18399	2.39169e-11
RGMB	-3.00813	0.000280242		CCDC113	4.88643	2.48464e-11
UHRF2	-2.00739	0.000281329		NDRG4	4.09387	2.67752e-11
ROBO3	-3.97431	0.000287803		PHYH	5.51878	2.752e-11
CORO1C	-2.47999	0.000316491		ADAR	4.09051	2.7578e-11
MAP4K5	-2.04805	0.000318668		ARHGEF3	1.79341	2.8018e-11
CAST	-2.04962	0.000319571		KIAA1147	3.61786	2.87119e-11
AFAP1L1	-2.82555	0.000320008		KIAA0391	2.1978	3.09851e-11
CENPF	-2.48283	0.000320113		VPS45	3.17122	3.10164e-11
ASB5	-2.68912	0.000321082		CTNNBL1	2.09788	3.10802e-11
THBS2	-2.99575	0.000321589		HSF2BP	3.17046	3.12314e-11
ROBO4	-3.95738	0.000322379		LGR6	2.61418	3.21391e-11
SYNJ2	-3.20611	0.000355745		SEC63	2.80703	3.24402e-11
NEXN	-2.47501	0.000361732		CATSPER3	4.41425	3.25377e-11
ALG14	-2.35486	0.000432825		NUDT9	4.85349	3.40577e-11
EGFLAM	-1.72234	0.000434213		MACF1	1.41887	3.44655e-11
LOX	-4.6164	0.000455253		MBTD1	3.29095	3.45505e-11
TTC27	-1.61053	0.000455294		CCDC11	3.81291	3.53933e-11
MEIS2	-1.76051	0.000459002		MGAT5B	3.1639	3.65573e-11
COMMD10	-1.648	0.000469343		RNASEH2B	3.16186	3.75735e-11
NMT2	-2.30896	0.000473258		CLTCL1	4.08014	3.8456e-11
EGFR	-1.70552	0.000483525		NADSYN1	3.80716	3.88089e-11
USP33	-2.54577	0.000501692		PIWIL3	6.48046	3.88115e-11
SLC12A6	-1.9356	0.000507183		HIPK2	2.05726	3.96134e-11
SERPINB7	-2.54014	0.000549526		GABRB2	2.55346	4.11544e-11
SLC16A7	-1.90587	0.000551203		SMARCC1	3.39069	4.29229e-11
EDIL3	-1.86273	0.000566055		TSGA10	2.18307	4.98787e-11
BPGM	-2.93688	0.000614064		TESK2	4.40238	5.17471e-11
DNAJC13	-1.85953	0.000618646		RNF32	4.03996	5.34084e-11
FBXW11	-1.61223	0.000631019		SUPT16H	6.4058	5.76836e-11
RAP1A	-1.72273	0.000661145		BCL9	2.71692	5.8165e-11
APBB1	-3.14042	0.000670272		DLG1	2.18661	5.84576e-11
AURKA	-3.13696	0.000693104		UCMA	6.39641	6.0337e-11
FAM3C	-2.92507	0.000698907		DFFB	5.42161	6.0451e-11
BEND6	-2.35397	0.000706891		TBC1D14	3.57111	6.11432e-11
CUEDC1	-2.22872	0.000707703		ARHGEF18	3.79614	6.63648e-11
PIWIL4	-2.42859	0.000744723		HYDIN	1.57779	6.88636e-11
FAM126A	-2.17193	0.000764591		KIF27	2.77328	7.07998e-11
TFB1M	-2.27919	0.000815671		SLC35F3	1.62262	7.33835e-11
ATP6AP1L	-2.74703	0.00083152		CPEB1	2.70944	7.39766e-11
PPP1R1C	-1.94414	0.000849935		ZCCHC11	2.92089	7.56807e-11
CEP152	-2.21439	0.000900732		FNDC1	2.59376	7.62357e-11
LAMB4	-2.10651	0.00110429		ARHGEF10L	3.12474	7.83238e-11
PAX6	-2.88197	0.00111815		EPHA10	6.34572	8.12582e-11
PDE5A	-1.81773	0.00115908		VAX2	4.00485	8.45049e-11
NEK1	-1.64101	0.00121792		CRAMP1L	3.54815	8.96599e-11
IFIT3	-3.75574	0.00124587		SSBP2	1.64222	9.10722e-11
PDP1	-4.41462	0.00125279		CLSTN2	1.65696	1.01858e-10
SLC36A1	-2.38872	0.00127346		VPS13C	1.96497	1.22357e-10
LRRC8D	-2.05455	0.00140246		SCFD1	2.43624	1.24551e-10
OSGIN2	-2.85989	0.00142015		PLEKHA7	1.91342	1.2625e-10
ST7	-1.51919	0.00143843		PARN	2.20367	1.28859e-10
FAM189A2	-2.1865	0.00153229		ELOVL2	4.28778	1.32649e-10
PLAT	-3.32428	0.00157146		TRAK1	2.33424	1.47989e-10
STK32A	-1.904	0.00174892		TAF4B	2.15851	1.48189e-10
PRMT10	-2.457	0.00180181		GPR35	4.69597	1.55734e-10
RAB31	-2.03945	0.00181888		GLCCI1	2.35641	1.64574e-10
SEC16B	-2.55876	0.00182231		FBL	7.92987	1.66395e-10
PTPRO	-1.49544	0.0018267		NRAP	2.89457	1.69315e-10
XIRP2	-2.41998	0.00188154		USP6NL	2.18079	1.77309e-10
HIPK3	-2.03919	0.00190951		USP49	3.50003	1.94089e-10
IFT57	-2.22958	0.00192544		PCM1	2.46177	1.97218e-10
ZC3H11A	-2.29121	0.00197246		CRB2	6.19288	2.13022e-10
VEGFC	-4.3044	0.00219141		SH3D19	2.55608	2.17013e-10
NT5DC1	-1.75268	0.00230688		ENPP6	2.31261	2.27171e-10
SSX2IP	-2.43563	0.00244999		DTD1	2.07843	2.37371e-10
RTKN2	-1.98714	0.00270492		PIK3R3	3.64771	2.72304e-10
ARHGAP31	-1.79675	0.00272056		TTC7B	1.89327	2.81812e-10
METTL14	-2.79732	0.00278634		BEGAIN	6.1313	2.89848e-10
INHBA	-5.50314	0.0028264		NKAIN3	1.52102	3.0652e-10
NRP2	-1.78338	0.00286306		ATP13A4	2.13996	3.08192e-10
COLEC12	-1.61721	0.00300974		ELFN1	4.21327	3.13411e-10
FAM49B	-1.71492	0.00305651		RNF125	3.17302	3.16903e-10
ZNF451	-2.20171	0.00310839		NGEF	2.54206	3.17264e-10
BPI	-2.1988	0.00314061		MLLT10	2.10557	3.22543e-10
PPP4R1	-2.97782	0.00316229		VTI1A	1.63197	3.49815e-10
RFX8	-2.0519	0.0031734		CECR2	2.14026	3.52281e-10
ZNF215	-2.26204	0.00319241		SHPK	3.65927	3.53243e-10
NBN	-2.33146	0.0032157		NBPF1	4.60861	3.72964e-10
ETV1	-2.04913	0.00334149		EYS	1.46272	3.9907e-10
CTHRC1	-3.60484	0.00342488		ANKRD34B	6.06498	4.31823e-10
TRIB2	-5.43905	0.00347255		TRPV3	4.18401	4.3991e-10
HSD17B7	-3.22721	0.00347588		POMT2	3.87808	4.45872e-10
HIPK1	-2.50769	0.00355035		STMN4	4.5873	4.48066e-10
BIN3	-3.59947	0.00355453		MYO18B	1.77119	4.48513e-10
MECOM	-0.938667	0.00359367		CLN3	7.67074	4.6621e-10
C5	-2.49746	0.00370168		RYR1	2.93705	4.66825e-10
ACVR1C	-2.13682	0.00370563		SLCO2B1	3.63665	4.78677e-10
SLC7A11	-2.08616	0.00382264		ZNF19	4.57909	4.86073e-10
SCG5	-2.24878	0.00393864		CSPP1	2.28975	4.90173e-10
TMEM184C	-2.3175	0.00401696		HOMER1	2.20154	5.09723e-10
NIT2	-3.20804	0.00406396		LYSMD3	6.03335	5.22648e-10
MARCKS	-5.3848	0.00414055		MFAP3L	3.43764	5.27411e-10
CDH6	-1.85251	0.00421983		GPATCH1	4.56917	5.46824e-10
ENPP1	-1.96447	0.00432934		ZMYM6	3.43434	5.55356e-10
MRPS35	-2.49148	0.00436024		USP40	2.92891	5.56884e-10
SLC14A1	-2.75575	0.00437098		SNX30	2.35007	5.72319e-10
KIAA1033	-2.94253	0.00443623		GNAZ	3.43215	5.78814e-10
FDFT1	-2.49018	0.00445394		ZNF804B	2.08408	5.91078e-10
PHKB	-0.364337	0.00451273		PAFAH1B1	3.8511	6.37643e-10
LPIN3	-5.34294	0.00475941		SLC26A5	2.51885	6.40572e-10
TMEM30A	-2.93454	0.00479074		CHRNA3	5.11884	6.42004e-10
PFN2	-1.94965	0.00481156		CSNK2A2	5.11552	6.54727e-10
ITGB1	-2.74518	0.00488252		WFS1	4.54101	7.03747e-10
UGP2	-2.30436	0.00494495		SLC47A1	4.14274	7.11522e-10
CLEC3B	-4.14044	0.00502347		AACS	3.26222	7.23396e-10
HGF	-2.17247	0.00508754		ABAT	2.51046	8.14341e-10
CD200	-2.9268	0.00515826		SFMBT1	3.61243	8.35282e-10
NUS1	-2.59348	0.00523397		ZFHX3	1.77328	8.37768e-10
RASA2	-2.15111	0.00529923		ATR	2.37686	8.53164e-10
ILK	-4.12752	0.00535711		ZNF235	2.90811	8.70142e-10
DEPDC1	-2.91689	0.00565832		NUP133	3.11889	8.77254e-10
HELB	-2.73017	0.00574438		BOLL	3.11701	9.08972e-10
KCNJ5	-2.91469	0.00575334		BBS5	3.82351	9.15192e-10
SLC10A6	-2.91416	0.00580897		NFASC	2.06547	9.1774e-10
SDCBP2	-3.52523	0.0058341		ERCC8	2.74056	9.50634e-10
CHD1	-2.0626	0.00587799		DPP10	1.55204	1.00552e-09
NID2	-2.16301	0.00593362		RASGRF1	2.26897	1.00659e-09
IL1R2	-2.46696	0.00601237		CLPTM1L	4.5043	1.00754e-09
PDGFD	-1.77238	0.0063357		STOX1	3.81661	1.03043e-09
MOCS2	-3.51195	0.00637547		CMYA5	2.40924	1.08503e-09
TPP1	-4.0929	0.0063886		NTNG1	1.86638	1.16698e-09
RND3	-3.51159	0.00639128		RFX2	4.09842	1.19015e-09
TSPAN9	-1.58061	0.0068173		USP22	3.57257	1.19208e-09
ANGPT1	-2.56752	0.00716031		KIAA1598	1.87726	1.21671e-09
OR52D1	-5.21269	0.00726634		EEPD1	2.17671	1.2971e-09
COMMD8	-4.06322	0.00743046		ANKFY1	2.65717	1.31223e-09
TMEM44	-3.13187	0.00754585		SHF	4.08285	1.38597e-09
CDH17	-1.96405	0.00764027		KLHL24	3.37411	1.47139e-09
DCLK2	-1.69847	0.00767444		GPR160	3.37142	1.53391e-09
NPHP1	-2.1378	0.00820606		BRD9	5.00725	1.56321e-09
KIAA0586	-1.73728	0.00831275		EPHA7	2.87767	1.65128e-09
LEMD3	-2.02931	0.00953417		HCN4	3.21271	1.68944e-09
RNLS	-1.45569	0.00967619		DOCK1	1.56337	1.75736e-09
PRTFDC1	-1.83917	0.0103878		ZNF12	4.99141	1.76473e-09
DPP4	-2.25243	0.0106171		ATP6V0A2	3.54463	1.79289e-09
PVRL3	-2.32899	0.0108245		GOT2	4.44116	1.88215e-09
SLC4A8	-1.78849	0.0111969		CACNG4	3.20585	1.90389e-09
ARGLU1	-3.08248	0.0112278		KCTD1	2.10935	1.91016e-09
C1QTNF3	-2.84124	0.0115328		AIF1L	5.81893	1.93118e-09
CNIH3	-1.72247	0.0115579		HSD17B11	4.05195	1.99475e-09
FBXL13	-1.50866	0.0115589		PREPL	3.75686	2.16489e-09
TRIM6	-5.07143	0.011619		BANP	3.34923	2.19248e-09
F2R	-3.07762	0.0117019		LRP6	2.38359	2.20922e-09
BASP1	-2.41328	0.0117863		SLC30A9	2.428	2.26434e-09
SLC22A4	-2.65625	0.012501		UNG	7.26424	2.43309e-09
SLC25A32	-3.40664	0.0128755		CPLX2	2.52089	2.43403e-09
DENND3	-2.51593	0.0129532		SSBP1	3.18863	2.56796e-09
GPR156	-1.97919	0.0133693		TM9SF3	2.77175	2.70545e-09
IL1RL2	-2.39916	0.0142865		ZNF219	5.76234	2.71477e-09
ODF2L	-2.30443	0.0150627		TTC3	2.56949	2.72344e-09
FHL2	-2.16056	0.015518		YTHDF1	4.92561	2.99538e-09
DCP2	-2.38863	0.01609		RAB4A	3.73076	3.04227e-09
SLC1A2	-1.61664	0.0166722		RCOR3	3.32452	3.24582e-09
USPL1	-2.62524	0.0173139		CIB4	3.17472	3.2668e-09
IFIT5	-3.89226	0.0177705		TSNAX-DISC1	1.75993	3.39112e-09
COG5	-1.34773	0.0178624		ADRA1A	2.2933	3.7268e-09
SDPR	-3.35464	0.0181977		SHANK1	3.71502	3.78156e-09
TMX1	-3.35335	0.0183641		NLRP2	4.89588	3.79764e-09
DDX10	-0.960928	0.0190812		RSPH1	4.89338	3.88495e-09
FAS	-2.78663	0.0191892		PTGIS	3.49101	3.91801e-09
KIAA0355	-1.89094	0.0197936		DNTT	3.71117	3.92891e-09
IFIT1	-3.86391	0.0205392		FAM71E1	7.12953	4.26676e-09
GRAMD3	-1.67558	0.0206952		FAM174B	4.3551	4.34704e-09
IL34	-2.60602	0.021052		RNF138	3.48242	4.43853e-09
ALS2CR11	-1.68963	0.0211094		SYNJ2BP	3.30203	4.62191e-09
PLXNA2	-1.53291	0.021459		KIAA0430	3.30163	4.66207e-09
L2HGDH	-2.13691	0.0225203		ABCG8	3.69017	5.16738e-09
NPAS2	-1.64825	0.0227765		CDH1	2.60341	5.33602e-09
VGLL4	-1.63227	0.0229373		TEX264	4.85703	5.37417e-09
QRFPR	-2.59809	0.0231252		GNPAT	3.68508	5.52547e-09
NIN	-1.98633	0.0237973		MUC4	4.84853	5.57975e-09
YIPF5	-3.83469	0.0238481		SEC62	3.68407	5.61308e-09
RASA3	-1.59327	0.0241402		RGSL1	2.31601	5.68088e-09
ESM1	-3.81171	0.0268337		ZNF423	1.60189	6.11123e-09
BCKDHA	-2.18562	0.0272095		SMOC1	2.08769	6.14366e-09
ATP2B1	-1.71322	0.0273327		CYP4V2	4.83438	6.23701e-09
CSNK1A1	-3.29071	0.0278088		SLC17A3	3.67532	6.27195e-09
AMPD3	-2.57629	0.0286386		DGKD	3.0124	6.36872e-09
BBS10	-4.79781	0.0289475		POLN	2.65499	6.37307e-09
STX16	-2.74114	0.0292213		SEPHS1	5.62005	6.54027e-09
MIER1	-2.12051	0.0292292		DDX11	4.30796	6.92038e-09
MTAP	-2.96337	0.0292807		EGLN1	2.8096	7.06232e-09
GRAMD1C	-1.76982	0.029622		MORC2	4.81906	7.08443e-09
TGFBR1	-2.17851	0.0311958		MKNK1	3.93763	7.34328e-09
ATP6V1G3	-3.77811	0.031845		ELMO2	2.72661	7.38574e-09
KDM4D	-2.72827	0.0329196		NAT1	3.0036	7.56841e-09
MDFIC	-3.26351	0.0333169		WDR59	2.80276	7.60691e-09
SLC2A2	-2.56121	0.0339212		ZNF343	3.44204	7.97501e-09
PGS1	-2.55327	0.0359289		GOLGA5	4.29176	8.2551e-09
CHD6	-1.25646	0.0360542		CDC5L	3.65391	8.35801e-09
FURIN	-3.25105	0.0361806		TLE3	3.26296	8.61747e-09
MESDC2	-3.24959	0.0365302		SIN3B	3.92339	8.64753e-09
CSRP2	-2.93393	0.0370354		INCENP	5.57227	8.94314e-09
RRP15	-2.10131	0.0384169		CYP4B1	4.27943	9.16489e-09
TSGA13	-2.92778	0.038811		RBM20	1.52723	9.22491e-09
KCNH7	-0.260355	0.0418598		ALG1	4.7848	9.41565e-09
SNTB1	-1.45262	0.0425062		NRXN2	3.64586	9.45253e-09
DSTN	-2.31147	0.0427972		ADAMTSL3	1.6127	9.78441e-09
AMACR	-2.91493	0.0430832		MED1	3.63106	1.11748e-08
ATP8B1	-1.99412	0.0436947		MIOS	3.41847	1.12206e-08
TSEN15	-2.90516	0.0465595		SLC22A24	3.09924	1.20441e-08
MALL	-3.21067	0.0472554		DNAI2	3.62459	1.21523e-08
RGS20	-1.87676	0.0476502		ANGEL2	6.87437	1.25488e-08
CSF2	-4.64202	0.049087		BFAR	4.74927	1.26248e-08
LHX9	-3.2037	0.0494719		ARHGAP19	3.62431	1.2625e-08
GALNT4	-2.68383	0.0494823		PSIP1	3.62121	1.27442e-08
THBS1	-2.89664	0.0498199		NPC1L1	3.88994	1.28448e-08
LOXL4	-2.81734	0.0930829		TP53BP1	3.0808	1.33008e-08
				TM2D1	3.61311	1.41138e-08
				NUDCD3	2.68738	1.41335e-08
				RAD17	5.50188	1.46822e-08
				CD163L1	2.45031	1.51539e-08
				TMEM132D	1.71872	1.70371e-08
				SMEK1	3.07485	1.83103e-08
				UGGT2	1.8344	1.95763e-08
				CHD1L	2.9512	1.98672e-08
				ESF1	2.61127	2.02559e-08
				2019-03-08	2.10052	2.0684e-08
				CTTN	4.19483	2.10651e-08
				COL6A6	2.18832	2.13871e-08
				ESYT2	2.43844	2.16792e-08
				UXS1	2.29411	2.34304e-08
				GPT2	4.18293	2.37323e-08
				TSC1	3.19724	2.44437e-08
				TXNL4B	6.71863	2.44954e-08
				TDRD10	3.83026	2.52954e-08
				CAPN10	4.65967	2.5733e-08
				PAPD4	2.74734	2.59885e-08
				MYBPC2	6.70135	2.64176e-08
				CHRNA5	4.65668	2.66535e-08
				ZMYM1	4.16767	2.75765e-08
				SNAPC3	3.55512	3.01163e-08
				SLC28A2	4.15778	3.03416e-08
				SUV420H1	4.64612	3.1336e-08
				CDC26	6.65811	3.18779e-08
				PHACTR3	1.71115	3.37938e-08
				DUOX1	4.14573	3.41915e-08
				ZZEF1	3.54433	3.46516e-08
				MAN2B2	4.62508	3.56516e-08
				ATE1	2.08346	3.75706e-08
				ZNF114	3.02751	3.98846e-08
				MFSD11	4.14336	4.0016e-08
				CUX2	1.68034	4.6388e-08
				LOH12CR1	2.6422	4.71203e-08
				PKD1L2	2.90369	4.76057e-08
				CC2D2B	2.80398	4.80467e-08
				KIAA1430	3.15266	4.94961e-08
				CCDC125	4.59019	4.99537e-08
				AP1G1	3.15026	5.04501e-08
				WDR49	2.23705	5.52982e-08
				DPYSL4	9.41277	5.65077e-08
				TEKT1	3.50522	5.78698e-08
				RNF10	3.74847	6.47502e-08
				PRR11	3.2959	6.61416e-08
				EDARADD	2.39466	6.80629e-08
				LEUTX	6.47542	7.09574e-08
				CSGALNACT2	2.99425	7.25603e-08
				FAM182B	3.28679	7.52841e-08
				ZNF559	3.73343	7.65788e-08
				ADK	1.15597	7.69349e-08
				APPL1	4.0631	7.7356e-08
				KDM5A	2.29867	7.82505e-08
				ZNF813	3.72866	8.11127e-08
				ISCA1	5.2188	8.16383e-08
				AADAT	3.72285	8.65317e-08
				LCA5L	4.05031	8.78062e-08
				NFYC	2.979	8.85476e-08
				BRD3	4.04949	8.87751e-08
				ATP6V1B1	4.0483	8.94544e-08
				ZBTB10	3.27224	9.2757e-08
				COBL	2.03704	9.35038e-08
				TMEM199	4.48856	1.06226e-07
				ZNF473	4.48889	1.07803e-07
				SLC38A8	5.17461	1.08043e-07
				ESRRB	2.33188	1.09155e-07
				ARRB1	3.45384	1.16679e-07
				ZNF558	4.4742	1.17158e-07
				DENND4A	2.67124	1.18303e-07
				GDE1	4.45824	1.33384e-07
				KCNJ12	3.08963	1.33424e-07
				ZNF710	2.95366	1.37383e-07
				DUOX2	4.45443	1.37794e-07
				EPB41	2.65582	1.44429e-07
				PRPF4	6.31057	1.4905e-07
				BRD8	5.12249	1.50697e-07
				NEDD9	2.13886	1.56807e-07
				AP3B2	2.94399	1.71028e-07
				SLC35F2	2.11195	1.75895e-07
				TRIM35	4.41758	1.86308e-07
				EFCAB3	3.65595	1.86579e-07
				ATPAF1	4.41749	1.86895e-07
				SLC31A2	5.08814	1.88352e-07
				ZNF506	3.65364	1.91315e-07
				RSPO1	5.08301	1.96628e-07
				CCDC40	3.66744	2.01323e-07
				UNC13A	5.07422	2.0538e-07
				COX16	3.40516	2.09955e-07
				LRRN2	3.04573	2.65317e-07
				TMPRSS3	3.92841	2.93182e-07
				DYNC1I1	1.5261	2.95076e-07
				TAOK3	1.76714	2.95916e-07
				LPCAT1	2.80024	3.06863e-07
				TCERG1L	2.28555	3.1344e-07
				LIG1	3.37212	3.21718e-07
				LAMC3	3.61794	3.29733e-07
				PSMC4	8.67886	3.3435e-07
				MAP3K10	6.11669	3.54122e-07
				BEND3	3.90899	3.54751e-07
				PANK3	3.89826	3.95398e-07
				FUBP3	3.59117	3.9897e-07
				SALL2	6.07887	4.19255e-07
				ASPG	4.31686	4.26811e-07
				TRIM38	3.88774	4.37884e-07
				AMN1	2.88694	4.47433e-07
				SKA1	4.31084	4.48505e-07
				NEK4	6.06122	4.5749e-07
				GRIK4	1.51759	4.62379e-07
				COL19A1	1.70471	4.65658e-07
				MCCC2	3.00869	4.72717e-07
				STX2	3.00677	4.87367e-07
				ABCG5	3.5671	5.14958e-07
				ASB4	3.14885	5.42396e-07
				HYLS1	4.92327	5.44333e-07
				NWD1	3.8646	5.50347e-07
				KCNA2	3.32999	5.53695e-07
				RIMKLA	4.28115	5.72874e-07
				ZNF641	4.91165	5.8883e-07
				ASNS	4.27594	5.9935e-07
				POR	3.55537	6.07074e-07
				RALY	2.86785	6.09499e-07
				SLC6A19	4.88753	6.85855e-07
				UNC13B	1.76607	6.88043e-07
				SLC35A1	3.30694	7.49157e-07
				HSD17B3	2.66046	7.49524e-07
				PHF21A	2.00764	7.50978e-07
				SV2A	4.87069	7.64744e-07
				ERCC4	3.53032	7.83439e-07
				GTF3C4	3.82598	8.0749e-07
				BOLA1	4.86096	8.14758e-07
				BEND7	2.43187	8.55018e-07
				NDE1	3.11675	8.55879e-07
				CALB2	3.51856	8.97553e-07
				UNC5C	1.71798	9.37954e-07
				TTC26	3.28576	9.81573e-07
				DICER1	2.49571	1.06184e-06
				ASPA	3.50265	1.07686e-06
				FANCM	2.5636	1.11123e-06
				SLC6A13	2.95297	1.12277e-06
				ATF3	2.95112	1.15526e-06
				SLC6A18	4.80086	1.20479e-06
				HS6ST3	1.43246	1.2237e-06
				BLVRA	3.78345	1.23192e-06
				NR2E1	4.79683	1.24653e-06
				RBM19	1.93557	1.24673e-06
				IGFL4	4.18628	1.25366e-06
				FBRSL1	2.80925	1.28508e-06
				CACNA1A	1.68509	1.31873e-06
				TMCC1	1.73022	1.32771e-06
				UBE2J1	3.77529	1.33134e-06
				CHST4	4.77965	1.38344e-06
				RHOU	5.81364	1.41298e-06
				TRPC1	2.42306	1.4282e-06
				SLC5A1	2.81386	1.48761e-06
				FBP1	4.77885	1.52258e-06
				ZNF268	2.41903	1.53844e-06
				KCNQ2	3.07262	1.56026e-06
				OCA2	1.56232	1.56995e-06
				TBC1D5	1.05113	1.61265e-06
				PPARG	1.98961	1.68363e-06
				TATDN3	4.14962	1.71187e-06
				EML4	1.90044	1.82985e-06
				FSD2	2.91736	1.94263e-06
				PI4KA	3.22472	2.00001e-06
				LIN52	2.79506	2.00579e-06
				RPS6KA5	1.82306	2.0411e-06
				SLC25A40	2.91015	2.16654e-06
				CYP4X1	2.52752	2.2796e-06
				RBM15B	7.93118	2.3061e-06
				CRY1	2.21503	2.31262e-06
				AATF	2.39393	2.34704e-06
				PCDP1	2.09296	2.52029e-06
				VPS35	4.10039	2.55201e-06
				CCDC144NL	3.42346	2.64906e-06
				TM9SF2	3.03624	2.66335e-06
				LMLN	2.45121	2.67168e-06
				CDC123	3.42257	2.68861e-06
				DYRK1B	7.86674	2.714e-06
				MTMR4	3.7032	2.7159e-06
				OSTM1	3.70311	2.71759e-06
				FGD5	2.1362	2.72469e-06
				CNNM4	3.7015	2.76199e-06
				MAPK8IP3	3.42053	2.77403e-06
				CEP72	3.20391	2.7905e-06
				QPRT	7.85915	2.80068e-06
				MARVELD3	4.66747	2.882e-06
				CREBBP	2.20248	3.03598e-06
				IQSEC3	2.09984	3.04421e-06
				AGPS	1.93404	3.089e-06
				ENPP7	5.6479	3.13964e-06
				ART3	2.24294	3.15994e-06
				THSD7B	1.6284	3.17824e-06
				WDR12	3.40761	3.1837e-06
				PPP1CC	4.6534	3.2115e-06
				HEATR1	2.66932	3.27044e-06
				NRSN1	4.06854	3.33546e-06
				SLC4A5	2.88069	3.34631e-06
				TAT	4.6441	3.3597e-06
				URB2	3.18794	3.42062e-06
				ANGPT4	3.0154	3.57302e-06
				UNC13C	1.64762	3.61337e-06
				NFE2L3	4.05668	3.68167e-06
				CYB5D2	3.17962	3.80255e-06
				FAM83D	3.38803	3.96308e-06
				TPTE2	2.09298	4.05911e-06
				HIST1H2AC	4.60876	4.23931e-06
				SRPK1	2.86395	4.33978e-06
				CNTN6	2.86213	4.53093e-06
				TMC7	3.64918	4.635e-06
				CYP3A43	4.02622	4.71962e-06
				SI	3.64705	4.76382e-06
				TSPAN11	2.41919	4.84951e-06
				MAPK14	2.48481	5.11983e-06
				RBAK	4.57817	5.18344e-06
				ZNF667	3.15091	5.47956e-06
				USP31	2.2208	5.5065e-06
				PAIP2B	2.98444	5.53438e-06
				FASTKD1	3.1492	5.60083e-06
				LIN9	4.56598	5.75389e-06
				RNF103	4.00097	5.81923e-06
				BTNL2	5.51046	5.84688e-06
				CTNNAL1	2.35865	5.8684e-06
				PPP1R12B	1.75121	5.93219e-06
				ZNF266	3.62278	6.00956e-06
				CTNNA2	0.909567	6.02055e-06
				CDH7	2.55105	6.08352e-06
				SAAL1	3.62188	6.09822e-06
				CDCA8	5.5004	6.15502e-06
				SLC46A1	5.49768	6.22526e-06
				PAK4	3.61674	6.37729e-06
				TP73	3.34341	6.58562e-06
				PLA2G4C	3.34002	6.82587e-06
				HSDL1	4.53685	6.8284e-06
				MEMO1	1.94534	7.20139e-06
				MSH6	3.97482	7.22908e-06
				MARVELD2	4.52899	7.23753e-06
				SLC7A10	5.46251	7.35176e-06
				MED27	1.71301	7.63303e-06
				MYT1	2.6173	7.90948e-06
				SEC14L5	3.3268	8.07392e-06
				PLCL1	1.51905	8.18958e-06
				DNMT3A	2.19873	8.19958e-06
				ASPDH	7.45484	8.28746e-06
				XKR3	2.95479	8.39081e-06
				PTPN18	3.95573	8.4669e-06
				PDCD4	3.95142	8.77473e-06
				GPRC5C	4.48645	9.49642e-06
				NPHS1	4.48617	9.51233e-06
				RBL2	2.60775	9.64622e-06
				IPO11	1.70229	9.66551e-06
				CHRNB4	5.39367	1.01864e-05
				GNAL	1.97872	1.02968e-05
				DBF4	3.30054	1.06761e-05
				NCOR1	1.83486	1.17012e-05
				PDCD5	7.32913	1.17407e-05
				CYP4F12	4.4487	1.21854e-05
				ZNF225	3.9095	1.24241e-05
				ZNF75A	5.34982	1.25621e-05
				ZNF93	3.08516	1.26133e-05
				FBP2	7.30434	1.27511e-05
				MGMT	1.87039	1.31142e-05
				MLF1IP	2.92214	1.32332e-05
				SNX31	2.67819	1.34517e-05
				LRRC27	3.90886	1.38844e-05
				DNAH10	1.71086	1.40067e-05
				CYP4F3	4.42511	1.42469e-05
				ESRP1	2.50371	1.45484e-05
				MMP15	4.42223	1.45553e-05
				RARS	3.27297	1.4573e-05
				UROC1	3.27269	1.46153e-05
				ARHGEF7	1.75394	1.48027e-05
				C3	4.41871	1.48731e-05
				BCAS3	0.959445	1.4956e-05
				ZNF23	4.41301	1.54433e-05
				LARP1	2.17616	1.59281e-05
				SMPD4	3.87234	1.69266e-05
				JPH3	3.06121	1.70523e-05
				TRAPPC10	2.7708	1.75464e-05
				ALKBH2	7.18515	1.75784e-05
				RD3	3.86607	1.79594e-05
				NME7	1.71505	1.81375e-05
				FAM83F	2.77072	1.81874e-05
				SLC3A1	3.25335	1.82112e-05
				RNPEPL1	4.38528	1.85848e-05
				SETMAR	4.38169	1.89997e-05
				MRPL23	4.38085	1.91047e-05
				MAN1C1	2.25421	1.92186e-05
				SBK1	5.26264	1.92758e-05
				CCAR1	2.76493	1.93963e-05
				ST8SIA5	2.30215	1.98581e-05
				EHHADH	2.76432	1.98946e-05
				PON3	3.04862	2.00064e-05
				TGM6	2.65521	2.04423e-05
				CRYBB2	5.24727	2.05564e-05
				PPIH	4.35337	2.29267e-05
				FAM89A	3.48393	2.35708e-05
				ARV1	3.47688	2.52604e-05
				SLC17A4	3.22074	2.62335e-05
				FKTN	2.2793	2.64359e-05
				YPEL2	2.47002	2.7235e-05
				LRP5	2.63386	2.76677e-05
				KCTD10	3.46853	2.77448e-05
				FOXN1	3.46837	2.78664e-05
				LIPH	4.32012	2.86052e-05
				FKBP6	3.80642	2.94083e-05
				EFHD1	2.73778	2.96241e-05
				UNC93A	3.46038	2.97077e-05
				PQLC3	5.16742	3.02368e-05
				ZNF253	3.20607	3.09267e-05
				TOX4	6.98318	3.14562e-05
				RALYL	1.60394	3.21569e-05
				MTMR12	2.73092	3.22835e-05
				ZNF624	3.20099	3.274e-05
				UBIAD1	4.29993	3.27564e-05
				DBH	3.79253	3.28066e-05
				ZC3H13	2.07563	3.32083e-05
				HABP2	3.00825	3.32313e-05
				WNT3A	2.62419	3.41066e-05
				CNGB1	2.61388	3.47074e-05
				PTPRD	1.44241	3.591e-05
				AS3MT	4.28456	3.7086e-05
				GRK4	3.43764	3.71528e-05
				EIF4G3	0.719945	3.7961e-05
				YBX1	4.27359	3.89821e-05
				PDE11A	1.05757	4.00218e-05
				HIST1H2BD	4.26913	4.01673e-05
				WEE2	3.42733	4.10891e-05
				EFCAB2	1.84897	4.19005e-05
				HDLBP	2.44293	4.20889e-05
				ZNF732	2.98792	4.28311e-05
				KCNH1	1.36967	4.29221e-05
				LHPP	2.0635	4.34822e-05
				B3GNTL1	2.24965	4.45143e-05
				TCP10L2	4.25338	4.45926e-05
				RGPD1	5.07504	4.78197e-05
				FBN3	4.23045	5.2296e-05
				ZFR	2.1572	5.29521e-05
				ABCC1	1.75711	5.30239e-05
				STXBP5L	1.38709	5.41344e-05
				JHDM1D	2.30361	5.54255e-05
				SIAH3	2.25334	5.55797e-05
				SPPL2A	2.81735	5.56291e-05
				LONP2	1.99696	5.73057e-05
				ALG11	4.2126	5.85271e-05
				TRIM33	1.96905	6.0262e-05
				PDS5A	2.77297	6.08513e-05
				ZNF333	3.38404	6.27841e-05
				FAM161A	3.38056	6.49719e-05
				MRPS33	5.00961	6.51746e-05
				IGDCC4	3.37961	6.55769e-05
				IGSF5	2.49594	6.61421e-05
				NT5C2	2.65519	6.61969e-05
				ZNF280A	6.71207	6.84781e-05
				SLC17A2	3.70315	6.88377e-05
				RET	2.49253	7.02796e-05
				EIF2B5	1.38683	7.10989e-05
				KIF19	3.69824	7.17166e-05
				PSMA8	2.41636	7.22553e-05
				USP8	2.67851	7.23128e-05
				ANKRD42	2.48799	7.45799e-05
				KANK4	2.14915	7.49622e-05
				PIK3CB	1.97964	7.49858e-05
				UBN1	3.69318	7.5174e-05
				GPD1L	2.94142	7.6645e-05
				ASAH1	3.12146	7.97303e-05
				ACAT1	3.3561	8.25218e-05
				ASB14	4.16027	8.29921e-05
				PPIG	2.787	8.52892e-05
				PUS3	4.95395	8.56323e-05
				EHMT1	1.65904	8.67836e-05
				CHL1	1.77861	8.87648e-05
				ZNF699	3.67189	8.92516e-05
				FGFR2	1.9305	9.08168e-05
				VPS52	3.66943	9.11585e-05
				METTL3	6.61121	9.23127e-05
				GLP2R	2.40151	9.38183e-05
				HIST2H2BF	3.3424	9.4505e-05
				OIT3	3.10536	9.54145e-05
				EIF3K	3.66369	9.55165e-05
				PLS1	2.00492	9.61565e-05
				DACT2	3.66242	9.64862e-05
				ZNF765	3.10315	9.77788e-05
				MPV17L	6.59252	9.82008e-05
				ZMYND12	4.13149	0.000100562
				VPS16	3.65662	0.000101465
				ITGA9	1.44784	0.000102895
				GDPD1	2.77149	0.000105336
				CDC23	4.90655	0.000108281
				PTPN5	2.46632	0.000108436
				ABCB1	1.67872	0.000111515
				PDE10A	1.94193	0.000111971
				HELLS	2.46469	0.000112771
				ACSM4	3.32271	0.000114362
				EPRS	2.2171	0.000115365
				HFE	4.8847	0.000120302
				ZBTB7C	0.983211	0.000126425
				CDH10	2.45692	0.000128392
				RFC1	3.3121	0.000129166
				PRAME	6.49662	0.000129525
				MICAL1	3.62033	0.000136772
				TMPRSS12	2.74802	0.000144877
				ANKRD31	1.79743	0.00015369
				ABCC6	3.2924	0.000153715
				FRMD1	3.60593	0.000154065
				KHDRBS2	1.98414	0.000155218
				ETFB	4.83128	0.000156569
				ATP9B	1.47343	0.000157187
				TDRD5	2.01179	0.000160727
				MTF1	4.06934	0.000160979
				TLR3	4.06064	0.000161551
				VSIG10L	4.82236	0.000163625
				B4GALT5	2.73865	0.000164036
				ACSBG1	2.61657	0.000165636
				CCDC47	3.28366	0.000167649
				SLC13A2	4.8155	0.000170048
				BAI1	2.02889	0.000173699
				PLBD2	3.05039	0.000174548
				PDLIM3	3.05037	0.0001758
				IGDCC3	3.58299	0.000186389
				MAG	3.583	0.000186397
				SLC30A10	2.61167	0.000193944
				2019-09-04	3.57711	0.000195588
				AQP4	4.02385	0.000206594
				IGLON5	4.76881	0.000213291
				DHODH	6.32285	0.000218412
				ZBTB43	4.01339	0.000223226
				SENP2	3.55469	0.000238369
				DMXL1	1.70728	0.00023937
				TMEM63C	2.84603	0.000239545
				DMP1	4.00165	0.000239688
				TMED8	3.99996	0.000242473
				CACNG5	2.50077	0.000243578
				CDC25C	3.01536	0.000249631
				HSD17B4	2.05129	0.000251594
				CALN1	0.415473	0.000256316
				ZNF169	3.23607	0.000265703
				DPY19L4	2.34204	0.000268794
				PCOLCE2	2.341	0.000275827
				ZBTB24	3.53522	0.000276574
				ZNF200	4.71506	0.000278537
				CCDC13	2.41013	0.000280116
				CUL4A	3.22939	0.000283393
				TPRXL	1.93429	0.000289543
				FTSJ3	4.70658	0.000290518
				MCCC1	2.01972	0.000295916
				MAEA	2.82643	0.000315158
				BNIP3	6.18555	0.000331321
				SMARCD2	4.67375	0.000342211
				TAF5L	2.81985	0.000344043
				CD58	2.47721	0.000350474
				NKAIN4	4.66172	0.000363111
				SKAP2	1.54873	0.000368207
				ZNF234	3.93466	0.000375411
				ABCB10	2.67604	0.000383684
				ARFGAP1	4.64168	0.000401298
				PARP16	4.64179	0.000402614
				TCF15	4.63841	0.000408072
				CCDC64	2.31456	0.000414419
				KIR3DX1	3.91966	0.000415405
				CYP2E1	3.48598	0.000415757
				LPO	2.55811	0.00042437
				PCBD2	2.43686	0.000447829
				HTR3E	4.61511	0.000458157
				MLLT1	3.90207	0.000468103
				ZFYVE20	3.47023	0.000472972
				PSMG2	2.79299	0.000478205
				PAPOLA	2.24702	0.000502
				LYZL1	3.88366	0.000528413
				IDH1	4.58613	0.00052967
				HN1L	3.88024	0.000540693
				RNASE4	3.87897	0.000545381
				CHD7	1.67043	0.000548621
				MBD1	3.87351	0.000565568
				SCYL2	2.18338	0.00062043
				EPT1	3.1467	0.000630981
				KLHL23	2.7692	0.00063751
				ARL6IP1	4.54773	0.000642819
				ZNF525	2.93165	0.000650235
				ZFR2	4.54886	0.000651665
				BTNL9	3.42168	0.000705991
				TMEM51	2.92314	0.000713793
				LRP1B	1.17158	0.000714754
				ERBB4	1.21531	0.000728517
				PKHD1	1.46451	0.000735371
				SCGN	2.51866	0.000745706
				OPA1	1.92403	0.000746249
				TBC1D12	1.84974	0.000752394
				DYNC2LI1	3.41233	0.000762304
				USP6	3.12684	0.000764068
				GINS3	3.82582	0.000778709
				PPAP2A	2.07804	0.000780969
				SLC22A23	1.9455	0.000798969
				ZNF226	3.8196	0.000812038
				ASH1L	1.91488	0.000818663
				TARSL2	2.21888	0.000850385
				MAP6D1	4.4909	0.000853633
				PPP2R2D	5.87783	0.000858709
				GAPDHS	3.80845	0.000875276
				EMR2	3.39551	0.000875564
				OR8S1	5.86334	0.000899093
				TAC1	5.86166	0.000903382
				TERF2IP	4.47652	0.000918351
				ZXDC	2.73788	0.000933276
				PZP	2.27181	0.000934497
				WWP1	1.82405	0.000948903
				ZNF224	3.79542	0.000954962
				SAMD7	2.89026	0.00101977
				CCDC88C	1.77039	0.00103247
				SIGLEC8	4.45159	0.00104009
				GOLGB1	2.03086	0.00105989
				ACOT12	2.26412	0.00106835
				DCHS2	1.65491	0.00108498
				DLGAP3	2.20343	0.00108522
				HNRNPA2B1	4.44282	0.00108705
				RAB3GAP2	1.81967	0.00109258
				RPGRIP1	5.80084	0.00109366
				COX7A2L	4.4395	0.00110824
				HLA-DRA	5.79352	0.00111919
				RNF17	1.84773	0.00112566
				SFI1	2.71434	0.00113497
				DISC1	1.23346	0.00113512
				ALOX12	4.43423	0.00113583
				SFXN1	2.40073	0.00115088
				DUSP8	5.78397	0.00115429
				ADAMTSL2	3.36018	0.00117045
				ABCC11	2.10443	0.00117115
				METTL5	3.76326	0.0011851
				DHRS7B	2.48399	0.00118938
				KLHL25	2.71784	0.00119243
				RNF183	5.77267	0.00120037
				CYP3A4	3.76053	0.00120866
				PEX5L	1.51898	0.00121133
				OPALIN	3.75857	0.00122236
				CENPJ	2.58812	0.001232
				PHC3	2.13903	0.00126711
				LRP3	5.75306	0.00127179
				CYP2C19	2.05851	0.00127682
				TMEM37	4.41057	0.00127823
				KRBA1	4.41037	0.00127974
				SLC35A3	2.31861	0.00128013
				PDE2A	2.12878	0.00128365
				CHST13	3.34854	0.00128765
				ZNF560	2.86868	0.00129213
				XKR9	2.19533	0.00130625
				AKAP8L	3.06994	0.00131959
				WDR19	2.86272	0.00132248
				GNL2	4.40307	0.00133252
				ATL2	2.3901	0.00134883
				GRM3	1.67226	0.00134956
				SDSL	4.39899	0.0013552
				FA2H	2.58047	0.0013696
				TMPRSS4	2.47651	0.00137333
				PPP2R3C	3.74065	0.0013829
				PSPC1	2.05301	0.00139699
				LANCL1	2.8615	0.00139725
				ZNF583	3.33854	0.00139788
				WDR5	3.33817	0.00140237
				NECAB2	4.39337	0.00140559
				HMX1	3.06314	0.0014089
				ZBTB8B	3.73532	0.00142874
				SYCE1	3.73526	0.00142921
				CASP7	2.70168	0.0014489
				ZNF292	1.8367	0.00145766
				ACMSD	2.24452	0.00149148
				ZNF284	3.72688	0.00151175
				CRY2	3.05429	0.0015186
				UBE3B	2.46519	0.00155814
				FZD3	2.69296	0.00160633
				BTBD11	1.41711	0.00164842
				SLC29A3	2.46126	0.00166086
				CRX	4.3517	0.0017218
				EMR3	2.83659	0.00172455
				ZNF44	2.45827	0.00177716
				PRDM14	3.30877	0.00178535
				FAM47E	2.1246	0.00180911
				CD81	3.30675	0.00181425
				CHUK	3.30597	0.00182626
				SLC38A7	3.69787	0.00183808
				SLC25A24	2.22984	0.00187904
				ZNF227	3.30032	0.00191278
				TDP2	5.62258	0.00194233
				MBD3L1	4.327	0.00194906
				ZNF195	2.54935	0.00201816
				BRWD1	1.9053	0.0020271
				RARS2	2.2172	0.00207107
				PAX2	2.28572	0.00211849
				DNAJA2	4.30981	0.00212561
				CEP135	2.07248	0.00215868
				CTCFL	3.01762	0.0021767
				PON2	3.01726	0.00218481
				ZNF233	3.01461	0.00224002
				DUOXA1	4.29027	0.00234704
				AGT	3.66049	0.00235906
				SH2B1	4.28648	0.00239292
				GLYR1	2.80934	0.00239759
				PLA2G16	3.27269	0.00241441
				CHST1	3.65475	0.00245153
				ZNF174	5.5429	0.00248552
				ZNF239	3.26751	0.00250176
				STYXL1	3.00057	0.00256096
				NUP50	4.26903	0.00261574
				DIP2B	1.565	0.00262401
				DSPP	4.26635	0.00264833
				ZNF395	2.65095	0.0026614
				CD164	4.2643	0.00267715
				ANKS1A	1.81168	0.00267928
				PLXDC2	1.55768	0.00270918
				SIGLEC6	3.63592	0.00278206
				TPPP2	5.50499	0.00280694
				ZSCAN18	2.98604	0.0029415
				C1GALT1	2.14904	0.00299717
				UPK1A	4.22981	0.003189
				ACTR5	2.97656	0.00321877
				CCDC66	2.19697	0.00329633
				ANGPTL2	2.7714	0.00331645
				CYP2C18	2.25877	0.0033614
				IL17RD	2.51013	0.00336556
				KARS	4.2183	0.00338549
				EIF4E2	3.22912	0.00342335
				HIF1AN	4.21391	0.00345866
				PRIMA1	2.09042	0.00346122
				SURF4	3.60251	0.00349044
				TNNT3	4.2083	0.00355512
				ATG10	0.835347	0.00358964
				FXYD6	2.50554	0.00365125
				MUC20	4.20208	0.00368811
				DNAJA4	3.59102	0.0037575
				ZBTB34	3.59069	0.003765
				BCHE	2.61876	0.00388519
				PAXIP1	2.24885	0.00390919
				P2RX7	2.76611	0.00391134
				PSMA4	4.18567	0.00398678
				CEBPG	4.1854	0.00399225
				TRIM69	4.18214	0.00405943
				PCYT1A	2.3916	0.00415274
				TRPV1	4.17792	0.00418512
				ZNF444	4.1758	0.00419238
				FAM120AOS	5.37968	0.00420974
				GTSE1	4.17494	0.00421309
				ZNF507	2.49364	0.00425837
				SLC24A1	2.75629	0.00431155
				SCARB2	2.31327	0.00432964
				SPATA6	1.93206	0.0044461
				TCERG1	2.12665	0.0044705
				SHQ1	1.90209	0.00449908
				SNX27	2.60631	0.00452759
				UFD1L	3.56057	0.00461129
				ISX	3.19127	0.00465836
				RNASE3	5.34538	0.00470677
				NFKBID	4.14826	0.00482125
				RNF165	1.87505	0.0048715
				SIM2	2.30406	0.0049153
				HSPA4	2.92085	0.00505296
				FAHD2B	3.54641	0.00506335
				PRRT1	5.3227	0.00506785
				HNF1A	4.13837	0.00507049
				LGALS8	2.59644	0.00509255
				CTSH	3.18014	0.00510004
				FAM169B	2.0286	0.00519182
				SEC61A2	2.9258	0.00520555
				DHX32	2.37786	0.00547886
				SLC8A2	3.5362	0.00551654
				CDH3	2.37693	0.0055272
				CHRNB2	4.11594	0.00568181
				TIGD7	5.28598	0.00571432
				CACNA1S	2.46904	0.00572736
				PCDHB2	5.28273	0.0057749
				SYT13	2.58497	0.00580099
				NLRP9	3.5244	0.00587547
				TRPM5	3.52145	0.00598393
				TECRL	2.58234	0.00600445
				TPPP	3.51446	0.00626926
				COL11A2	4.09601	0.00628912
				NDST4	1.97871	0.00646288
				TCTN2	3.15015	0.00650546
				FHAD1	2.45688	0.00658953
				PPT2	5.23803	0.00669117
				TRPM4	2.89735	0.00680013
				TFRC	5.22934	0.00687939
				SEC31B	3.50124	0.00688113
				ZNF175	3.14297	0.00689667
				RERE	1.10225	0.00696985
				CCDC37	2.3601	0.00698065
				PPP2R2B	1.22186	0.0069986
				UBE2G2	2.89307	0.00707033
				TACC2	1.59204	0.00712599
				CGN	3.13737	0.00721398
				GSTZ1	4.06521	0.00735551
				RARRES3	5.20955	0.00736508
				KLHL12	3.13408	0.00741169
				KRT76	4.06074	0.00752468
				ALDH3A1	4.06035	0.00753992
				SLC16A6	4.06084	0.00757782
				ZNF746	2.88406	0.00770975
				SCPEP1	3.12683	0.00785498
				NHEJ1	2.44529	0.00785919
				LRP2BP	2.69717	0.00815494
				OS9	3.4753	0.0081898
				CCNJ	3.12066	0.00826327
				WNK1	1.67662	0.00826417
				ACSF3	2.68123	0.00837825
				FAM104A	2.87339	0.0085248
				GHR	1.44236	0.00856898
				PRDM11	1.84209	0.00860476
				DOCK7	1.47795	0.0086216
				CWF19L1	3.46663	0.00862929
				CCDC108	3.11309	0.00878539
				BZRAP1	2.69007	0.00878752
				ELOVL6	1.66485	0.00890667
				ZNF599	3.45959	0.00904501
				FOXP4	2.68677	0.00910761
				N4BP2	3.4521	0.00950789
				ZNF682	2.33678	0.00968031
				BRD1	4.01226	0.0097039
				KIAA1239	1.64783	0.00971218
				LY6E	4.01063	0.00971625
				SEL1L2	1.70588	0.00984759
				ADSL	3.44469	0.00999297
				RHCG	3.08719	0.0108313
				KLRG2	3.43163	0.0108997
				KIF20A	5.08428	0.0111029
				MTL5	5.08206	0.0111873
				ADIPOR1	3.42766	0.0111913
				CCDC73	1.55492	0.0116496
				TMTC4	2.07162	0.0117004
				SCRT2	5.06801	0.0117179
				FBLN2	1.91491	0.0119602
				ZNF606	2.83653	0.012052
				SLC9A3R1	5.05922	0.0120934
				SLC6A12	2.83577	0.0121327
				DDX25	5.05227	0.0123487
				ATP8A1	1.61147	0.0126707
				GATM	3.40734	0.0128191
				XPNPEP3	2.82183	0.0130873
				SS18L1	2.82452	0.0132284
				DGCR2	3.06045	0.013409
				PCDHB4	5.00327	0.0145352
				ZNF263	4.99923	0.0147344
				PRKCA	0.319171	0.014761
				ERN1	1.96205	0.014786
				NME5	4.9976	0.014811
				SSBP3	1.7245	0.0150155
				RAB3GAP1	1.73871	0.0151037
				CYP4F22	3.38197	0.0151744
				SLC17A8	2.1052	0.0152923
				UBE2G1	2.4997	0.0155452
				SS18	2.01027	0.0156078
				ADAT1	3.91676	0.0156907
				LSR	3.04061	0.0157636
				NCR2	3.37548	0.0158421
				NSUN7	3.91564	0.0158463
				RAE1	2.8052	0.0161345
				GRXCR1	2.0081	0.0162593
				CDC40	2.00784	0.0164297
				KREMEN1	2.38382	0.0164944
				DMKN	3.9039	0.0167449
				ZBBX	2.21771	0.0168058
				PRDM12	3.90243	0.016875
				FAM102B	1.89769	0.0171052
				CD22	3.8991	0.0171615
				SPAG6	2.04796	0.0171999
				RGS9BP	8.44532	0.0173465
				NF1	1.43097	0.0175199
				RNMT	2.49048	0.0175963
				SND1	1.01331	0.0176035
				TC2N	1.89525	0.0178167
				ZNF519	2.62274	0.017865
				CBX2	3.8913	0.0178651
				ZNF709	2.21583	0.0180844
				IGF2	3.35139	0.0185953
				DHTKD1	2.6187	0.0186078
				AKAP13	0.646906	0.0187403
				CEP70	1.92547	0.0189034
				AGBL1	1.22021	0.0189163
				NPHS2	2.61172	0.0200341
				TEX261	3.86745	0.0201729
				FBXW4	2.13981	0.0208512
				ANG	3.86048	0.0209044
				LRRC4C	0.92921	0.0209607
				CDC45	3.33269	0.021061
				PPFIA2	1.42882	0.0211528
				MKL1	1.38888	0.0227134
				SNAP47	2.27311	0.0231548
				FMO5	2.35975	0.0232852
				THOC3	2.99163	0.0233394
				PCDHB5	4.86045	0.0234454
				MANF	8.20623	0.0238459
				AMZ2	4.83596	0.0254677
				CCDC110	2.75208	0.0264253
				CCND3	2.23699	0.0268723
				TRIM4	3.81024	0.0270259
				IKBKAP	1.97781	0.0271435
				ASB1	2.97217	0.0272938
				MCEE	3.29316	0.0273735
				MPHOSPH10	3.29278	0.0274424
				AP2B1	1.7692	0.0275194
				RFPL2	3.80616	0.0275906
				PITX1	3.79946	0.0287045
				PER3	2.25087	0.0288997
				ELSPBP1	3.28236	0.0294045
				BEND4	2.34169	0.0294177
				GTF2H3	2.73988	0.0295142
				CBLN2	2.01577	0.030335
				BMS1	2.11764	0.0305188
				LGALS14	4.77774	0.0310012
				SF3B4	4.77654	0.0311051
				PDE7A	1.6915	0.0311746
				FAM19A5	1.57285	0.0311809
				ZNF471	2.73283	0.0315472
				ANKRD34C	3.27083	0.0317387
				HAUS8	3.77883	0.0319739
				NSD1	2.05584	0.0320687
				ZNF287	2.95108	0.0322992
				TTLL2	3.2671	0.032536
				PDK4	3.26443	0.0331133
				PAK2	2.94576	0.0331815
				ZNF10	2.56204	0.0336053
				ZFP41	3.7673	0.0336507
				KIAA0125	4.75133	0.0338749
				UNC119B	3.26079	0.0339213
				DBI	3.76401	0.0342382
				GPR113	2.94108	0.034975
				RPS15A	4.73566	0.035734
				MAD2L2	3.75518	0.0358319
				KIDINS220	1.74934	0.0359698
				OSBPL1A	1.56066	0.0360398
				TMEM14B	3.75204	0.0363833
				CILP	3.75212	0.0363854
				PSMC5	4.73003	0.036404
				MTMR11	4.73004	0.0364058
				ZNF750	4.72037	0.0376153
				TSEN2	2.54822	0.0384837
				SCLT1	1.51175	0.0386748
				ZSCAN1	2.92709	0.039113
				CD209	4.70842	0.0391773
				ATF7IP2	1.85507	0.0397929
				BSPH1	3.23661	0.039806
				SLC6A6	1.99294	0.039897
				KRTAP10-5	4.70074	0.0402191
				SGPP1	2.70646	0.0402385
				AASDH	2.23182	0.040268
				CYP3A7	2.92175	0.0407081
				RDH13	4.68801	0.042061
				CCT4	3.22808	0.0421164
				HIAT1	2.31215	0.0423819
				HIST1H2BC	4.68466	0.0424632
				WDR31	4.69083	0.042547
				DLEU7	1.62817	0.043525
				DNAH17	0.924056	0.043731
				TMEM33	2.69697	0.0439022
				BTNL3	3.71301	0.0444144
				CDK7	2.91078	0.0444617
				PRSS54	4.66605	0.0452494
				ASGR2	3.70878	0.0453877
				POGZ	2.68706	0.0456501
				CADPS2	1.401	0.0457637
				RPL38	3.70562	0.0461258
				FAM170A	4.65824	0.0464503
				PCMTD2	2.90295	0.0473654
				SNIP1	3.69628	0.0483876
				TMEM97	3.69569	0.0485496
