# Supplementary material for: DNA methylation loss promotes immune evasion of tumours with high mutation and copy number load
Source: Nat Commun. 2019 Sep 19;10:4278. doi: 10.1038/s41467-019-12159-9 (PMC6753140; doi:10.1038/s41467-019-12159-9)
Supplement: Supplementary file 6 — Supplementary Data 3 [file 41467_2019_12159_MOESM6_ESM.xlsx]

## Sheet: Sheet1
Supplementary Data 3
Differentially activated pathways between cohort samples with low and high global methylation level
a. Our cohort (lung)
a-1.Under-expressed pathways in tumors with low global methylation level				a-2. Over-expressed pathways in tumors with low global methylation level
Pathway name	NES	FDR		Pathway name	NES	FDR
ASTHMA	-3.21	0		SPLICEOSOME	2.05	0.001
AUTOIMMUNE_THYROID_DISEASE	-2.96	0		PROTEASOME	2.01	0.002
INTESTINAL_IMMUNE_NETWORK_FOR_IGA_PRODUCTION	-2.9	0		GLYCOSYLPHOSPHATIDYLINOSITOL_GPI_ANCHOR_BIOSYNTHESIS	1.98	0.001
ALLOGRAFT_REJECTION	-2.86	0		AMINOACYL_TRNA_BIOSYNTHESIS	1.94	0.002
CYTOKINE_CYTOKINE_RECEPTOR_INTERACTION	-2.83	0		CELL_CYCLE	1.94	0.002
HEMATOPOIETIC_CELL_LINEAGE	-2.77	0		CITRATE_CYCLE_TCA_CYCLE	1.91	0.003
SYSTEMIC_LUPUS_ERYTHEMATOSUS	-2.59	0		DNA_REPLICATION	1.9	0.003
GRAFT_VERSUS_HOST_DISEASE	-2.59	0		RNA_POLYMERASE	1.88	0.003
MAJOR_HISTOCOMPATIBILITY_COMPLEX	-2.35	0		NUCLEOTIDE_EXCISION_REPAIR	1.81	0.008
ECM_RECEPTOR_INTERACTION	-2.33	0		BASAL_TRANSCRIPTION_FACTORS	1.78	0.011
TYPE_I_DIABETES_MELLITUS	-2.23	0.001		OOCYTE_MEIOSIS	1.73	0.018
NEUROACTIVE_LIGAND_RECEPTOR_INTERACTION	-2.18	0.002		BASE_EXCISION_REPAIR	1.71	0.021
CELL_ADHESION_MOLECULES_CAMS	-1.86	0.011		PROTEIN_EXPORT	1.69	0.026
DILATED_CARDIOMYOPATHY	-1.85	0.012		MISMATCH_REPAIR	1.68	0.026
LEISHMANIA_INFECTION	-1.84	0.011		RNA_DEGRADATION	1.67	0.027
VIRAL_MYOCARDITIS	-1.64	0.033		PYRIMIDINE_METABOLISM	1.65	0.035
TASTE_TRANSDUCTION	-1.59	0.041		UBIQUITIN_MEDIATED_PROTEOLYSIS	1.6	0.055
PRIMARY_IMMUNODEFICIENCY	-1.54	0.053		GLYOXYLATE_AND_DICARBOXYLATE_METABOLISM	1.6	0.052
CALCIUM_SIGNALING_PATHWAY	-1.47	0.075		STEROID_BIOSYNTHESIS	1.59	0.052
GLYCOSPHINGOLIPID_BIOSYNTHESIS_GLOBO_SERIES	-1.46	0.075		HUNTINGTONS_DISEASE	1.59	0.05
				TERPENOID_BACKBONE_BIOSYNTHESIS	1.54	0.083
				PENTOSE_PHOSPHATE_PATHWAY	1.53	0.089
b. Melanoma cohort
b-1.Under-expressed pathways in tumors with low global methylation level				b-2. Over-expressed pathways in tumors with low global methylation level
Pathway name	NES	FDR		Pathway name	NES	FDR
ALLOGRAFT_REJECTION	-3.27	0		RIBOSOME	2.68	0
INTESTINAL_IMMUNE_NETWORK_FOR_IGA_PRODUCTION	-3.2	0		GLYCOSYLPHOSPHATIDYLINOSITOL_GPI_ANCHOR_BIOSYNTHESIS	1.92	0.008
ASTHMA	-3.14	0		BASAL_TRANSCRIPTION_FACTORS	1.88	0.012
MAJOR_HISTOCOMPATIBILITY_COMPLEX	-3.12	0		SPLICEOSOME	1.79	0.023
AUTOIMMUNE_THYROID_DISEASE	-3.05	0		AMINOACYL_TRNA_BIOSYNTHESIS	1.78	0.024
ANTIGEN_PROCESSING_AND_PRESENTATION	-2.98	0		RNA_POLYMERASE	1.72	0.041
GRAFT_VERSUS_HOST_DISEASE	-2.94	0		SELENOAMINO_ACID_METABOLISM	1.65	0.069
CYTOKINE_CYTOKINE_RECEPTOR_INTERACTION	-2.88	0
HEMATOPOIETIC_CELL_LINEAGE	-2.87	0
LEISHMANIA_INFECTION	-2.86	0
TYPE_I_DIABETES_MELLITUS	-2.81	0
SYSTEMIC_LUPUS_ERYTHEMATOSUS	-2.5	0
CELL_ADHESION_MOLECULES_CAMS	-2.47	0
CHEMOKINE_SIGNALING_PATHWAY	-2.43	0
JAK_STAT_SIGNALING_PATHWAY	-2.42	0
TOLL_LIKE_RECEPTOR_SIGNALING_PATHWAY	-2.38	0
PRIMARY_IMMUNODEFICIENCY	-2.33	0
LYSOSOME	-2.3	0
VIRAL_MYOCARDITIS	-2.25	0
APOPTOSIS	-2.17	0
B_CELL_RECEPTOR_SIGNALING_PATHWAY	-2.16	0
VIBRIO_CHOLERAE_INFECTION	-2.09	0.001
NATURAL_KILLER_CELL_MEDIATED_CYTOTOXICITY	-1.97	0.004
RIG_I_LIKE_RECEPTOR_SIGNALING_PATHWAY	-1.9	0.008
GLYCOSAMINOGLYCAN_BIOSYNTHESIS_CHONDROITIN_SULFATE	-1.87	0.009
T_CELL_RECEPTOR_SIGNALING_PATHWAY	-1.85	0.01
VASCULAR_SMOOTH_MUSCLE_CONTRACTION	-1.78	0.018
TRYPTOPHAN_METABOLISM	-1.77	0.018
NOD_LIKE_RECEPTOR_SIGNALING_PATHWAY	-1.77	0.018
FOCAL_ADHESION	-1.74	0.023
REGULATION_OF_ACTIN_CYTOSKELETON	-1.73	0.023
CYTOSOLIC_DNA_SENSING_PATHWAY	-1.71	0.025
ACUTE_MYELOID_LEUKEMIA	-1.69	0.029
ECM_RECEPTOR_INTERACTION	-1.69	0.029
SPHINGOLIPID_METABOLISM	-1.67	0.032
COMPLEMENT_AND_COAGULATION_CASCADES	-1.66	0.034
GALACTOSE_METABOLISM	-1.65	0.033
PATHWAYS_IN_CANCER	-1.57	0.059
EPITHELIAL_CELL_SIGNALING_IN_HELICOBACTER_PYLORI_INFECTION	-1.55	0.066
GLIOMA	-1.52	0.074
PRION_DISEASES	-1.48	0.091
MAPK_SIGNALING_PATHWAY	-1.48	0.092
MELANOGENESIS	-1.47	0.095
