# Supplementary material for: DNA methylation loss promotes immune evasion of tumours with high mutation and copy number load
Source: Nat Commun. 2019 Sep 19;10:4278. doi: 10.1038/s41467-019-12159-9 (PMC6753140; doi:10.1038/s41467-019-12159-9)
Supplement: Supplementary file 7 — Supplementary Data 4 [file 41467_2019_12159_MOESM7_ESM.xlsx]

## Sheet: Sheet1
Supplementary Data 4
Genes specifically expressed in the immune system
LOC102724608
LOC105369747
ITGA4
ITGAX
BCL2A1
ITGAL
ITGAM
CRTAM
LOC102723922
CFP
SIDT1
ITGA2B
LOC101928037
LOC101928034
MZB1
LOC102724971
LY6G6E
LINC00324
LOC105369467
LOC105369469
FCER1G
FCER1A
EIF1AX-AS1
EVI2A
EVI2B
LINC01215
ZNF831
LOC105376712
C16orf54
MIR181A1HG
LOC101929331
IL18RAP
EOMES
LOC100506585
LGALS9B
LOC105370660
LOC105370661
RNF175
DENND2D
CNR2
ADAM19
SAMSN1
WNT10A
SIRPG-AS1
LOC105371470
ARHGAP45
ABI3
KRT36
IL24
IL27
LOC105371572
ADCY7
CTLA4
LOC105375055
KCNA3
LOC101929698
SERPINB2
HLA-B
RIN3
GLIPR1
LOC101929241
NHS-AS1
LOC105371069
LOC105374426
LOC100506985
LOC401585
SCGB1C1
SCGB1C2
LOC100507616
LOC101927412
LOC105375433
SLA
QPCT
LINC00877
AIF1
LOC105371291
LRRC25
MNDA
C10orf54
CSF1R
SIPA1
FAM159A
CYTH4
LINC00243
SH2D1B
SH2D1A
LOC105376467
CD247
SEL1L3
LYPD2
LOC105372397
CD28
CD27
IFI30
LOC102724104
FLJ32255
NCR3
NCR1
AOAH
UBXN11
IZUMO1R
FAM172BP
IGLL1
TRABD2A
LOC105377275
LOC105375769
CTSS
CTSW
EMB
GPR65
PNOC
LYZ
LYN
LY9
PLAC8
VAV1
LOC101929422
FERMT3
DPYD-AS1
SATB1-AS1
LOC105376032
LINC01281
LOC105378668
SIGLEC14
SIGLEC15
SIGLEC12
SIGLEC10
LOC105372903
CCL4L2
FCRL1
FCRL2
FCRL3
FCRL6
FCRLA
TREML3P
DOCK8
THEMIS2
ANKRD55
CD200R1
ZC3H12D
TH
LOC105371661
LOC105378781
LINC00525
LOC105370201
IGSF6
ITGB2
ITGB7
LOC101928343
AICDA
FGR
LY96
LOC105370775
VSTM1
LOC105377947
LOC102724233
LOC105374102
HLA-DOB
PTPN22
CHIT1
KRT73-AS1
LOC105378901
HK3
SAMD3
SAMD9
ITPKB-IT1
LOC101927272
LOC105371362
LAPTM5
SIRPG
RELT
LINC-ROR
LOC105379351
PROK2
C19orf35
C19orf38
LOC105374024
LRRK2
P2RX5
DENND1C
CPVL
NFATC2
TNFAIP8L2
LOC105370536
LOC102724653
LIME1
LOC642131
IL1B
LOC105370668
EFHD2
ISL2
MS4A7
MS4A1
CR1L
CCL17
CCL19
RASGRP2
RASGRP1
RASGRP4
HCK
P2RY10
P2RY13
LOC105375748
LOC101928143
OSCAR
FCHO1
APBB1IP
LOC100130950
TLR10
AATBC
POU2AF1
GABRR2
RNASET2
LOC105369601
LOC105369609
CD244
CLEC4E
CLEC4D
CLEC4C
CLEC4A
LINC01127
DOCK10
LINC00299
LOC105372194
LOC105372195
MEFV
OSM
CD52
CD53
LOC101927070
SLC11A1
IFNG-AS1
FAM177B
IGHV1OR15-2
IGHV1OR15-3
IGHV1OR15-1
LINC00649
GLT1D1
LAIR2
LOC101928804
PYCARD-AS1
LOC101929866
LOC105373955
ADAM8
APAF1
S100A8
TBC1D10C
LOC101929470
JAK3
KLRG1
IL21R
KLF2
LINC01410
LOC105376046
PTPRCAP
LOC105370194
SCML4
NUP210
LOC101927548
TRY-ATA1-1
LINC00211
PF4
CYSLTR1
CD8A
CD8B
S100Z
LOC105375588
CXCR3
CXCR2
CXCR1
CXCR6
CXCR5
CXCR4
C5AR1
LOC105370259
VNN2
VNN3
PRSS1
CASC8
KLRB1
AQP9
BTNL8
S100A12
GRK6
KLHL6
LRMP
LOC105377225
LOC102723526
KIF21B
TNF
STK10
IL22
GPR18
LOC105378083
PLXNC1
SIT1
CXorf21
CERKL
PLBD1
CST7
CSTA
CEBPE
LOC643802
GP9
GP5
GP6
ZBP1
LINC01235
LCK
LINC00189
NLRC4
NLRC3
LOC105374857
LOC105374859
PREX1
LOC105371512
RGS14
RGS18
RGS19
LOC101927898
LOC101929531
LOC101929538
HSPC102
LOC105377612
LOC105371611
CLC
LOC105370561
CSF2RB
CSF2RA
LOC105377938
ANKLE1
ARHGAP27
ARHGAP25
LOC105375264
SLA2
LOC101928100
CCL21
GFI1B
HVCN1
PCED1B
LOC105369440
LOC105369441
RCSD1
HLA-DMB
SAMHD1
PRF1
DPEP2
GP1BB
LOC102724323
PYCARD
LOC105371590
CABP5
SLC25A53
LOC105375036
LOC105377884
LOC100996455
TIGIT
LOC101927369
PYHIN1
SKAP1
CLEC7A
KIR3DL1
KIR3DL2
KIR3DL3
LMNB1
DYTN
PHOSPHO1
EPHA1-AS1
LOC100505530
LOC105377313
LOC440864
LILRP2
CASS4
BANK1
LOC105374138
LOC105377814
PAG1
LOC254896
FCAR
LY75
LOC100129083
LOC105377488
CYBB
CEACAM18
FCN1
TSPAN32
PDCD1
LOC105369325
PRSS57
LOC101928716
TMEM154
BPIFA2
LOC101929447
ARL11
SLFN12L
LINC00892
SERPINB9P1
RUFY4
LINC00426
TRIM22
LOC105370498
LOC105369656
LOC105369519
LPXN
TMIGD2
CSF3R
PTGDR
TBC1D27
WDFY4
PRAM1
ALOX5AP
LOC105378844
LOC105377393
SLC24A4
LPAR5
C5AR2
LOC101929099
CARD9
SLC7A7
CARD8-AS1
LOC105378298
LOC105373175
LOC105373179
LOC102723407
LST1
DCSTAMP
FUT7
LOC105374768
LOC105373239
ARHGAP15
STARD5
AQP10
GPR141
LOC100505622
GPBAR1
CDC42SE1
LOC105373805
TNFRSF10C
LCP2
LCP1
LOC105369593
MXD1
LOC102467081
LOC105379413
CD84
CD86
LOC101927730
LOC105373488
LAT2
CHRM3-AS2
PIK3R6
PIK3R5
PTCRA
CECR1
KIR2DS4
GRAP2
ZNF296
PIK3CD-AS1
BIN2
SYTL1
IL10RA
MYCL
MFNG
LOC105371384
LOC105371388
LOC105372895
PTPN7
PTPN6
ARRB2
C9orf139
TMEM156
LOC105371816
C11orf21
LOC105376517
CCL3L3
LINC01269
IFNG
GMIP
LOC102723741
LOC101927829
LOC101927822
KLRC4-KLRK1
LOC105373570
XCR1
PADI4
TBXAS1
INPP5D
PF4V1
MDS2
LINC00582
LOC105370514
LOC374443
LOC105378184
LOC105378187
LOC105374981
LOC105374986
TRY-GTA7-1
LOC105375219
SHISA8
LOC105374164
LOC105374163
LOC105374160
ERAP2
GPR171
CEACAM21
LOC105376116
LOC105371070
LOC105374410
LOC102723337
ANKRD36BP2
TXK
IL17A
SELPLG
CLECL1
ARL4C
JAML
NLRP6
NLRP1
NLRP3
ASCL2
LINC00861
LINC00866
CD101
NLRP12
LOC102725121
PSTPIP1
ICAM4
C1orf162
MAP4K1
LOC105374594
LOC105370177
EPSTI1
LOC101928163
LOC100130298
CD226
VPREB3
LINC01104
LINC00278
TCF7
LOC105376413
LOC105376412
TET3
LOC645177
LOC105377327
LOC102725082
CD33
CD37
PSD4
LOC100293612
LOC101927051
CD3D
CD3E
CD3G
LOC105373431
NFE4
DEF6
FCGR3A
FCGR3B
FAM26F
FXYD5
RHOH
LOC105376388
LOC105377343
LOC105371967
MICB
LOC400002
SNAI3
LOC105373977
LOC101927482
MS4A6A
MAP3K1
VENTX
ST8SIA4
CD180
WAS
IL23A
LOC105379326
RNASE2
RNASE6
LINC01433
MIXL1
DGKK
DGKA
TRY-GTA3-1
NLRC5
LOC105373830
TLDC2
LOC101927568
COTL1
HACD4
IGHV3OR16-12
ANKRD44
TAGAP
LOC105370656
LOC105372491
LOC105372499
LOC105372948
LINC00534
CARMIL2
UBASH3A
UBASH3B
LOC105370601
ABCA7
NBEAL2
LOC105371268
THEMIS
TNFSF4
FAM110A
LOC100506422
LOC100420587
MB21D1
STK38
ANTXRLP1
LOC105373262
IKZF1
IKZF3
LOC105377000
LOC105377006
LOC105377008
SPN
ATP2A3
KANSL1-AS1
KISS1R
TMC8
ECRP
LOC105375056
LOC105375053
ZAP70
RAC2
LOC105370624
LOC101927876
MYO1G
MYO1F
JCHAIN
RASSF2
RASSF5
LOC105377636
LIMD2
IL2RA
IL2RB
IL2RG
SLC37A2
BFSP2
MMP25
LOC102723699
IL6R
FLJ16171
LOC105378347
LOC101928075
TREML2
TREML1
TREML4
LOC105377460
LINC01506
MIATNB
ICOS
LOC101927156
LOC105370088
LOC101928893
S100A9
S100A4
ITGB2-AS1
LOC285626
LOC102724300
LOC105378076
LOC105372256
LOC105372252
LOC105372789
LOC105372788
LOC101927690
CX3CR1
TRIM40
LOC105370121
LOC101059954
LOC105378500
MX2
TNFAIP8
APOBR
LOC339862
LOC105371430
LOC101928994
CR1
CELA1
KCNE3
TRG-AS1
SAMD9L
LOC101928389
LOC105369804
SIGLEC17P
GPR183
PARP15
RPS6KA1
LOC105374464
LOC102724765
LCN10
TRAF3IP3
LOC100134391
TMEM71
GMFG
HCST
LOC105370952
PTGER2
STK4
LOC105371705
NKG7
TNFRSF8
LOC105373632
LOC105373098
NCKAP1L
NHEG1
LY6G6F
VAV3-AS1
LOC105369536
NRROS
LFNG
LINC00977
TRAT1
IL21R-AS1
LOC102724808
MYD88
ICAM3
GFI1
LOC105369889
MIR155HG
LOC105376621
LOC105376444
LOC105374887
TGFB1
LIM2
LOC105374907
LOC105374031
GIMAP4
GIMAP6
GIMAP7
GIMAP1
GIMAP2
LOC105376548
CORO1A
FLI1
LOC105372671
FCRL5
LOC105373780
DOCK2
LOC105373018
OPRL1
LOC105374846
LOC105376995
LOC105371507
TUBB1
SH3BGRL3
LOC105372738
NFAM1
XCL2
XCL1
BATF
SIGLEC9
SIGLEC5
SIGLEC7
FOLR3
MEI1
LILRB4
LILRB3
LILRB2
LILRB1
LOC105375539
LOC105375531
LOC105374664
TCL1A
PRY
CD300C
CD300A
CD300E
CD300LB
ARHGAP30
CACNA1I
PAX5
CASP1P2
ZNF107
MATK
IL17RA
LOC102724968
DAPP1
LOC105378536
2018-03-01
CCL4
CCL5
FAM65B
PTAFR
CARD11
LOC100507195
RNF166
BLK
SIRPB2
SIRPB1
FAM129C
NCF1C
NCF1B
LINC01163
FMO6P
LOC105371464
LOC105371468
CASP5
CASP1
CASP8
LOC101929450
NCF2
NCF1
NCF4
UNC13D
HES7
KLRD1
LOC105377494
LOC105377495
LOC105377499
ZNF467
LOC105374430
BTLA
LOC100996324
TMEM244
NFE2
LOC102723878
LOC105369787
PCED1B-AS1
CD160
LOC105374541
LOC105377759
CD40LG
LOC105372221
LOC105378768
FGL2
LOC105371287
TRIM14
LOC105370489
LOC283710
LOC105370152
LOC100996286
BTK
PPBP
SMAP2
ARPC1B
CYTIP
LINC00926
LOC105377384
CD200R1L
LOC105376478
TRI-TAT3-1
LINC00469
CD1D
CD1E
CD1B
CD1C
CD1A
CD19
LOC102724008
KLRK1
IKBKE
GNLY
SLC46A2
DIAPH2-AS1
LOC101927954
LOC105376675
LOC100287592
LOC101929951
ADGRE5
ADGRE1
ADGRE3
ADGRE2
LOC105377885
IFITM5
CCDC88B
RXFP2
LOC105375130
GPR55
ACOD1
LOC101927202
LOC105377067
LOC105377066
TREM1
LOC105376002
FGD3
FGD2
CARD17
CARD16
LOC105374570
LOC105370401
LOC105370402
FMNL1
2018-09-01
PARP8
LAX1
TNRC6C-AS1
CLEC12A
PLEK
BTN3A2
TNFRSF13C
NAPSB
LILRA6
LILRA4
LILRA5
LILRA2
LILRA1
LOC102725068
STK17B
LOC105376211
LOC105375541
LOC105375547
CD96
EMBP1
LOC102723446
KLRC1
KLRC3
KLRC2
KLRC4
LOC105369767
LOC101928354
LOC101928973
LY86
S1PR5
CD4
CD5
CD6
CD7
CD2
CDA
LOC102724714
ELF4
CAMK4
LOC105378976
LOC105378978
LOC102724955
HRH4
HRH2
LOC102724163
LOC105373286
FLT3
FER1L4
MYBL1
TARP
CPPED1
MCUB
LINC01272
LPEQ6126
LOC105374812
LOC105375532
LOC101929148
LOC101927854
LOC283194
LOC105375924
P2RY8
MCEMP1
ARHGDIB
TBX21
FPR1
FPR2
CYP26C1
LOC105374636
GRM7-AS2
ZDHHC18
E2F2
IL36A
LIPN
CD300LD
LINC01565
LOC105375754
LINC00381
IL12RB1
SECTM1
RAB44
SLFN14
LOC101929129
OAS1
OAS3
OAS2
OASL
LOC101927438
PTPRE
PTPRC
PTPRJ
IFIT2
TNFSF13B
LOC105378005
IRF5
IRF4
IRF8
SNX20
LOC105378682
ITK
LOC105370108
CMTM7
CRLF3
EDAR
TNFRSF17
TNFRSF1B
CCR6
LINC01480
C6orf25
PIK3CD
PIK3CG
FAM78A
LOC105372404
CD48
LOC105374303
MFSD2B
C22orf34
FYB
FCGR2C
FCGR2A
FCER2
SP140
ARHGAP9
ARHGAP4
LOC105376647
CD79B
CD79A
LINC00656
LOC105379168
LOC102724290
LOC102723824
LOC105375494
CTB-41I6.1
LOC105374725
NAAA
LOC105378940
DNASE2B
GTSCR1
PRKCB
SYK
IL2
LOC105372962
TLR2
TLR1
TLR6
TLR7
TLR4
TLR8
LOC105372031
TFEC
LOC101927573
IL27RA
GZMA
GZMB
GZMM
GZMH
GZMK
PIK3AP1
LEF1
SCIMP
LOC105377682
SLAMF7
SLAMF6
SLAMF1
LINC00544
LOC105378415
RUNX2
RUNX3
LOC105370228
PLCB2
MOB3A
KLRF1
IFNL1
LSP1
DDX11L9
DDX11L1
RASAL3
LOC105375149
LOC105374234
SPDYC
LOC102724150
LOC105373279
LOC101928424
LOC101928429
LOC105369902
LOC105369905
LOC105369904
LOC105379241
CCR1
CCR2
CCR3
CCR4
CCR5
CCR7
CCR8
CCR9
LOC105377019
S100G
SORL1
LOC105379337
SASH3
CLEC17A
LOC105371983
WIPF1
IL7R
LOC105369213
LOC105369210
C15orf54
FGFBP2
LOC105376876
LOC102724907
GPR132
PNPLA1
GDF3
LOC102723373
LOC105373444
FASLG
PIM2
IL16
LTB
LTA
PTK2B
LINC00824
AIM2
LOC105370651
LOC105370652
LOC105370655
POU2F2
LOC105373683
LOC105373685
LOC105378305
GPSM3
HSH2D
PRDM1
ALOX5
PILRA
CLEC6A
LOC105374942
ADORA2A
CSK
CD70
SH3BP1
LOC101928517
GAPT
BST1
GCSAM
TIFAB
LOC101060038
GRAP
FCMR
RAB37
DOK2
DOK3
LOC105373105
LOC105372857
LOC400958
LOC105375198
TMEM40
GCA
LOC105369319
LOC105369314
LOC105369310
TNFSF8
HCP5
LOC105370965
LOC105371773
LOC105378385
LOC101928126
LOC101929294
APOBEC3H
APOBEC3D
APOBEC3G
APOBEC3A
APOBEC3B
LOC102724745
LINC00239
CEACAM3
CEACAM4
SH2D2A
AKNA
LINC01624
DUSP6
APOBEC3B-AS1
SEMA4A
SEMA4D
SP110
KIR2DL3
KIR2DL1
KIR2DL4
LOC105376137
SPI1
SPIB
ACER1
RUBCNL
ADGRG5
ADGRG3
MGAM
LOC102723540
LOC100505798
LOC105375113
LOC105375112
BFSP2-AS1
GPR33
LOC105374790
CD300LF
NOD2
HCLS1
TRAPPC3L
BCL11B
TYROBP
LAT
RCAN3
LOC105373024
LOC105373023
HPSE
CLEC10A
LOC100130520
C3AR1
LINGO3
LOC152225
GBP5
LINC00989
SULT1B1
DDX11L10
LOC105371632
SELL
VCAN
ACAP1
GNGT2
