# Supplementary material for: DNA methylation loss promotes immune evasion of tumours with high mutation and copy number load
Source: Nat Commun. 2019 Sep 19;10:4278. doi: 10.1038/s41467-019-12159-9 (PMC6753140; doi:10.1038/s41467-019-12159-9)
Supplement: Supplementary file 11 — Source Data [file 41467_2019_12159_MOESM11_ESM.zip]

Archive with 1 entries (1 files):
- Supplementary Data 7 (2).txt
