# Supplementary material for: DNA methylation loss promotes immune evasion of tumours with high mutation and copy number load
Source: Nat Commun. 2019 Sep 19;10:4278. doi: 10.1038/s41467-019-12159-9 (PMC6753140; doi:10.1038/s41467-019-12159-9)
Supplement: Supplementary file 11 — Source Data [file 41467_2019_12159_MOESM11_ESM.zip › Supplementary Data 7 (2).txt]

################Partial correlation analysis################

import sys
import rpy2.robjects as robjects
from rpy2.robjects import r
from operator import itemgetter, attrgetter
from decimal import *
import numpy as np
from scipy import stats
o=set()

r("library(ppcor)")
f=open('overall_stat.txt')
fline = f.readline()
while fline :
  fline = fline.strip()
  fso = fline.split('\t')
  if int(fso[2]) > 100 :
    o.add(fso[0])
  fline = f.readline()
f.close()

a=[]
b=[]
c=[]
d=[]
oo=set()
f=open('13TCGA_HM450_PMD_HMD_depths.tsv')
fline = f.readline()
fline = f.readline()
while fline :
  fline = fline.strip()
  fso = fline.split('\t')
  kso = fso[1].split('-')
  name = kso[0] + '-' + kso[1] + '-' + kso[2] + '-' + kso[3]
  if fso[0] in o and fso[28] == 'no' and fso[13] != 'na' :
    tmp = float(fso[20]) + float(fso[23]) +float(fso[24])
    oo.add(fso[0])
    a.append(name)
    b.append(fso[0])
    c.append(fso[25])
    d.append(fso[13])
    e.append(tmp)
  fline = f.readline()
f.close()

dt_tumor = dict(zip(a,b))
dt_pmd = dict(zip(a,c))
dt_purity = dict(zip(a,d))
dt_cnv=dict(zip(a,e))
g=open('partial_correlation.txt','w')

for gene in o :
  i=0
  aa=[]
  bb=[]
  cc=[]
  while i < len(a) :
    if b[i] == gene :
        name = a[i]
        aa.append(float(dt_pmd.get(name)))
        bb.append(float(dt_cnv.get(name)))
        cc.append(float(dt_purity.get(name)))
    i=i+1
  pack= robjects.FloatVector(aa)
  pmd= robjects.FloatVector(bb)
  age= robjects.FloatVector(cc)

  r.assign('rpack',pack)
  r.assign('rpmd',pmd)
  r.assign('rage',age)


  tt1=r('pcor.test(rpack,rpmd,rage,method="spearman")')
  tt2=r('pcor.test(rpack,rpmd,rage,method="pearson")')

  g.write(gene + '\t' + str(len(aa)) + '\t' + str(tt1[0][0]) + '\t' + str(tt1[1][0]) + '\t' + str(tt2[0][0]) + '\t' + str(tt2[1][0]) + '\n')
  
g.close()
  

################regression coefficient analysis################

o=set()
a=[]
b=[]
c=[]
d=[]

e=[]
h=[]
l=[]
m=[]


stage=set()

stage.add('1')
stage.add('2')
stage.add('3')
stage.add('4')


f=open('../../15TCGA_HM450_PMD_HMD_depths.tsv')
if sys.argv[2] == 'DIFF' :
  ind = 3
elif sys.argv[2] == 'L1' :
  ind = 25
  
elif sys.argv[2] == 'MUT' :
  ind = 20
elif sys.argv[2] == 'CNV' :
  ind = 8


g=open(sys.argv[1] + '_' + sys.argv[2] + '_summary.txt','w')
fline = f.readline()
fline = f.readline()
while fline :
        fline = fline.strip()
        fso=fline.split('\t')
        if fso[28] == 'no' and fso[3].upper() != 'NA'  and fso[13].upper() != 'NA' and fso[20].upper() != 'NA' and fso[8].upper() != 'NA' and fso[25].upper() != 'NA' and fso[37].upper() != 'NA' :# and fso[35] in stage : # and fso[ind].upper() != 'NA' : #and fso[9].upper() != 'NA' and fso[141].upper() != 'NA' :
          kso = fso[1].split('-')
          o.add(kso[0] + '-' + kso[1] + '-' + kso[2])
          a.append(kso[0] + '-' + kso[1] + '-' + kso[2])

          b.append(fso[25])
     
          tot = float(fso[20]) + float(fso[23]) + float(fso[24])
          c.append(str(tot))
          
          d.append(fso[8])
          #leuko
          e.append(fso[16])
        
          h.append(fso[34])
          #type
          l.append(fso[38])
          #age
          m.append(fso[34])

        fline = f.readline()
f.close()

dt_pmd = dict(zip(a,b))
dt_mut = dict(zip(a,c))
dt_cnv = dict(zip(a,d))
dt_purity = dict(zip(a,e))
dt_age=dict(zip(a,l))
dt_stage=dict(zip(a,m))


f=open('/home/omics/DATA2/08_hyunchul/omics/brca/repli-seq/expression/exp_matrix.txt')
fline = f.readline()
fline = fline.strip()
fso = fline.split('\t')
i=1
a=[]
b=[]
oo=set()
while i < len(fso) :
        fso[i] = fso[i].strip()
        fso[i] = fso[i].replace('"','')
        kso = fso[i].split('-')
        if kso[3].startswith('01') or kso[3].startswith('06') :
                tmp = kso[0] + '-' + kso[1] + '-' + kso[2]
                if tmp in o :
                        oo.add(i)
                        a.append(i)
                        b.append(tmp)
        i=i+1

dt_sample = dict(zip(a,b))

fline = f.readline()
while fline :
        fline = fline.strip()
        fso = fline.split('\t')
        n1=[]
        n2=[]
        n3=[]
        n4=[]
        n5=[]
        n6=[]
        n7=[]
        n8=[]
        
        i=1
        while i < len(fso) :
                if i in oo :
                        if fso[i].upper() != 'NA'  and fso[i].upper() != 'NAN' :
                          n1.append(float(dt_pmd.get(dt_sample.get(i))))
                          n2.append(float(dt_mut.get(dt_sample.get(i))))
                          n3.append(float(dt_cnv.get(dt_sample.get(i))))
                          n4.append(float(dt_purity.get(dt_sample.get(i))))
                          n5.append(float(dt_age.get(dt_sample.get(i))))
                          n7.append(float(dt_stage.get(dt_sample.get(i))))
                          n6.append(float(fso[i]))
                i=i+1
                
        if len(n1) > 10 and np.mean(n2) > 0 :
          n11=stats.zscore(n1)
          n22=stats.zscore(n2)
          n33=stats.zscore(n3) 
          n44=stats.zscore(n4) 
          n55=stats.zscore(n5)
            
          pmd= robjects.FloatVector(n1)
          mut= robjects.FloatVector(n2)
          cnv= robjects.FloatVector(n3)
          purity= robjects.FloatVector(n4)
          tp53=robjects.FloatVector(n5)
          age=robjects.FloatVector(n5)
          stage=robjects.FloatVector(n7)
          exp= robjects.FloatVector(n6)
  
          r.assign('rpmd',pmd)
          r.assign('rmut',mut)
          r.assign('rcnv',cnv)
          r.assign('rpurity',purity)
          r.assign('rexp',exp)

          #r.assign('rtp53',tp53)
          r.assign('rage',age)
          r.assign('rstage',stage)

          
      
          tt1=r('v1=lm(rexp~rpmd + rage + rpurity + rstage)')
    
          r('tt2=summary(v1)')
          
    
          tt3=r('tt2$coefficients')
          
          g.write(fso[0] + '\t' + str(tt3[11]) + '\t' + str(tt3[16]) + '\t' + str(len(n11)) +  '\n')
        fline = f.readline()
f.close()
g.close()

################Kolmogorov-Smirnov test################
a=[]
b=[]
c=[]
d=[]

f=open('density.txt')
fline = f.readline()
fline = f.readline()
while fline :
    fline=fline.strip()
    fso = fline.split('\t')
    if fso[0] == '1' :
        a.append(float(fso[1]))
    elif fso[0] == '2' :
        b.append(float(fso[1]))
    elif fso[0] == '3' :
        c.append(float(fso[1]))
    elif fso[0] == '4' :
        d.append(float(fso[1]))

    fline = f.readline()
f.close()

print (stats.ks_2samp(a, b))
print (stats.ks_2samp(a, c))
print (stats.ks_2samp(a, d))

################Permutation test################

o=set()

f=open('2immune_gene.txt')
fline = f.readline()
while fline :
    fline = fline.strip()
    o.add(fline)
    fline = f.readline()
f.close()

print (len(o))


b=[]

f=open('3close.txt')
fline = f.readline()
a=[]
while fline :
    fline = fline.strip()
    fso = fline.split('\t')
    if fso[11] == '1' :
        a.append(float(fso[10]))
        if fso[3] in o :
            b.append(float(fso[10]))
            o.remove(fso[3])
    fline = f.readline()
f.close()


print (len(a),len(b))

#print (o)
import numpy as np
import random
ans = np.mean(b)
print (ans)

permute=[]
i=0
while i < 10000 :
    c=random.sample(a,len(b))
    permute.append(np.mean(c))
    i=i+1

permute.append(ans)

s=sorted(permute)

print (s.index(ans))

g=open('dist.txt','w')
i=0
while i < len(s) :
  g.write(str(s[i]) + '\n')
  i=i+1
g.close()


print (s.index(ans) / 10000)

################Survival analysis################

r('library(survival)')

sam=set()

cc=[]
f=open('new_smc_clinic.txt')
fline=f.readline()
fline=f.readline()
#fline=f.readline()
while fline :
  fline = fline.strip()
  
  fso = fline.split('\t')
 
  b=[]
  if fso[12] != 'na' :
    b.append(float(fso[12]))
    b.append(fso[0])
    cc.append(b)
  
  fline = f.readline()
f.close()
print (len(cc))
cc=sorted(cc, key=itemgetter(0))
tot = len(cc) * 0.4
tot = int(round(tot))
mid = int(len(cc) - tot-1)
las = int(len(cc)-1)
ccc=np.split(cc, [tot,mid,las])
i=0
print (len(ccc[0]))
print (len(ccc[2]))
pos=set()
neg=set()
while i < len(ccc[0]) :
       
        pos.add(ccc[0][i][1])
        i=i+1
i=0
while i < len(ccc[2]) :
       
        neg.add(ccc[2][i][1])
        
        i=i+1
      

pos1=[]
neg1=[]


f=open('new_smc_clinic.txt')
g=open('survival.txt','w')
g.write('time' + '\t' + 'status' + '\t' + 'sex' + '\n')
i=0

fline = f.readline()
fline = f.readline()
while fline :
  fline = fline.strip()
  fso = fline.split('\t')
  if fso[0] in pos  and fso[1] != 'na' :
    g.write(fso[1] + '\t' + fso[2] + '\t' + '1' + '\n')
    
  elif fso[0] in neg  and fso[1] != 'na' :
    g.write(fso[1] + '\t' + fso[2] + '\t' + '2' + '\n')
    
  fline = f.readline()
f.close()
g.close()


i=1
a=[]


  
r('t=read.table("survival.txt",header=TRUE)')

r('res.cox <- coxph(Surv(time, status) ~ sex, data = t)')
print (r('summary(res.cox)'))     
print (r('survdiff(Surv(time,status)~sex,t)'))
print (r('udkm<-survfit(Surv(time,status)~sex,t)'))
r('pdf("pfs_plot.pdf")')
r('plot(udkm,col=c("red","blue"))')            


r('t=read.table("new_pfs.txt",header=TRUE)')
r('fit <- coxph(Surv(pfs,pfs_event) ~ scale(new_mut) + scale(L1), data=t)')
print (r('summary(fit)'))

r('t=read.table("new_ndb.txt",header=TRUE)')  
r('model1 = glm(t$response ~  scale(t$L1) + scale(t$new_mut),family=binomial())')
print (r('summary(model1)'))

################Logistic regression analysis################

from operator import itemgetter, attrgetter
from decimal import *
import numpy as np
o=set()
a=[]
b=[]
c=[]

f=open('logit_global.txt','r')
g=open('2logit_global.txt','w')
fline = f.readline()
g.write('type' + '\t' + 'g' + '\t' + 'focal' + '\t' + 'chr' + '\t' + 'met' + '\n') 
fso = fline.split('\t')


fline = f.readline()
fline = f.readline()
while fline :
        fline = fline.strip()
        fso = fline.split('\t')
     
        o.add(fso[0])
        b=[]
        if fso[1].upper() != 'NA' and fso[2].upper() != 'NA' and fso[3] != 'NA' :

                b.append(fso[0])
                b.append(fso[0])
                b.append(float(fso[1]))

                b.append(float(fso[2]))
                b.append(float(fso[3]))
                b.append(float(fso[4]))

                a.append(b)
        fline = f.readline()
f.close()

)

for gene in o :
     
        i=0
        
        cc=[]
        while i < len(a) :
                bb=[]
                if a[i][1] == gene :
                        bb.append(a[i][2])
                        bb.append(a[i][3])
                        bb.append(a[i][4])
                        bb.append(a[i][5])

                        cc.append(bb)
                i=i+1
        print 'total:',len(cc)
        cc=sorted(cc, key=itemgetter(0))
        if gene == 'GBM' :
          tot = len(cc) * 0.3
        else :
          tot = len(cc) * 0.3
        tot = int(round(tot))-1

        mid = int(len(cc) - tot-1)
        las = int(len(cc)-1)
        ccc=np.split(cc, [tot,mid,las])
   

        xval=[]
        x2val=[]
        yval=[]

        i=0
        while i < len(ccc[0]) :
            
                g.write(gene + '\t' + '0' + '\t' + str(ccc[0][i][1]) + '\t' + str(ccc[0][i][2]) + '\t' + str(ccc[0][i][3]) + '\n') 
               
                i=i+1
        
        i=0
        while i < len(ccc[2]) :

                g.write(gene + '\t' + '1' + '\t' + str(ccc[2][i][1]) + '\t' + str(ccc[2][i][2]) + '\t' + str(ccc[2][i][3]) + '\n') 
                i=i+1

 
g.close()
r('library(glmnet)')


for gene in o :
        r('t=read.table("2logit_global.txt",sep="\t",header=TRUE)')
        if gene!='T' : #and gene!='GBM' :
          ctype = robjects.StrVector(gene)
          r.assign('cctype',ctype)
          r('tmp = paste(cctype,collapse="")')
          i=0
          ave=[] 
          r('tt=t[which(t$type==tmp),]')
     
          r('y=as.matrix(tt[,2])')

          r('x=as.matrix(tt[,c(3,4,5)])')
          r('cvob3=glm(y~x,family="binomial")')
          print gene
          print r('summary(cvob3)')
